# Supplementary material for: The Novel Secreted Meloidogyne incognita Effector MiISE6 Targets the Host Nucleus and Facilitates Parasitism in Arabidopsis
Source: Front Plant Sci. 2018 Mar 23;9:252. doi: 10.3389/fpls.2018.00252 (PMC5876317; doi:10.3389/fpls.2018.00252)
Supplement: Supplementary file 1 [file Data_Sheet_1.xls]

## Sheet: FPKM
Supplemental Dataset S1: Detailed information about RNA-seq results of three replicates of Meloidogyne incognita samples.
ID	FPKM_AVir1	FPKM_AVir2	FPKM_AVir3	Average
Minc00001	0	0	0	0
Minc00002	0	0	0	0
Minc00003	0	0	0	0
Minc00004	0	0	0	0
Minc00005	0	0	0	0
Minc00006	0	0	0	0
Minc00007	0	0.51522	0	0.17174
Minc00008	0	0	0	0
Minc00009	0.280909	2.41886	0	0.899922
Minc00010	0	0	0	0
Minc00011	0	0	0	0
Minc00012	0	0	0	0
Minc00013	0	0	0	0
Minc00014	0.0936365	0	0	0.0312122
Minc00015	0	0	0	0
Minc00016	0	0	0	0
Minc00017	0.655455	0.672607	0.331586	0.553216
Minc00018	0	0	0	0
Minc00019	0	0	0	0
Minc00020	0	0	0	0
Minc00021	0	0	0	0
Minc00022	0	0	0	0
Minc00023	0	0	0	0
Minc00024	0	0.0164866	0	0.00549552
Minc00025	0	0	0	0
Minc00026	0.374546	0	0	0.124849
Minc00027	0	0	0	0
Minc00028	0.0936365	0.174006	0.0737235	0.113789
Minc00029	0	0	0	0
Minc00030	0.0936365	0	0	0.0312122
Minc00031	0	0	0	0
Minc00032	0	0	0	0
Minc00033	0	0	0	0
Minc00034	0	0	0	0
Minc00035	0	0.179053	0.0337244	0.0709256
Minc00036	0	0	0	0
Minc00037	0	0	0	0
Minc00038	0	0	0	0
Minc00039	0	0	0	0
Minc00040	0	0.210289	0	0.0700963
Minc00041	0	0	0	0
Minc00042	0	0	0	0
Minc00043	0	0	0	0
Minc00044	0	0	0	0
Minc00045	0	1.88013	0	0.626711
Minc00046	0	0	0	0
Minc00047	0	0	0	0
Minc00048	12.0791	10.1883	8.42632	10.2312
Minc00049	0	0	0	0
Minc00050	0	0	0	0
Minc00051	0	0.133534	0	0.0445112
Minc00052	0	0.223761	0	0.0745871
Minc00053	0	0.0417692	0.0412716	0.0276803
Minc00054	0	0	0	0
Minc00055	0	0	0	0
Minc00056	0.187273	0	0	0.0624243
Minc00057	0.0936365	0	0	0.0312122
Minc00058	0.0936365	0.229097	0	0.107578
Minc00059	0	0	0.391072	0.130357
Minc00060	0	0	0	0
Minc00061	0	0	0	0
Minc00062	0	0	0	0
Minc00063	0.0936365	0	0	0.0312122
Minc00064	0	0	0	0
Minc00065	0	0	0	0
Minc00066	0	0	0	0
Minc00067	0	0	0	0
Minc00068	0.0936365	0	0	0.0312122
Minc00069	0	0.375779	0	0.12526
Minc00070	0	0	0	0
Minc00071	0	0	0	0
Minc00072	0	0	0	0
Minc00073	0	0	0	0
Minc00074	0	0	0	0
Minc00075	0	0	0	0
Minc00076	0	0	0	0
Minc00077	0	0	0	0
Minc00078	2.90273	0	4.76908	2.55727
Minc00079	0	0	0.0276548	0.00921827
Minc00080	0	1.46994	0.965723	0.811889
Minc00081	0	0	0	0
Minc00082	0	0	7.43253	2.47751
Minc00083	0	0	0	0
Minc00084	0	0	0	0
Minc00085	0	0	0	0
Minc00086	0	0	0	0
Minc00087	0	0	0	0
Minc00088	0	0.0819634	0	0.0273211
Minc00089	0	0.483771	0	0.161257
Minc00090	0	0.404104	0.197538	0.200547
Minc00091	0.655455	0	0	0.218485
Minc00092	0	0	0	0
Minc00093	0	0.108415	0.110673	0.0730293
Minc00094	0	0	0	0
Minc00095	0	0	0	0
Minc00096	0	0	0	0
Minc00097	0	0	0	0
Minc00098	0	0	0	0
Minc00099	0	0	0	0
Minc00100	0	0	0	0
Minc00101	0.0936365	0.676556	0	0.256731
Minc00102	0.374546	0.729359	0.358797	0.487567
Minc00103	0	0	0	0
Minc00104	0.0936365	0.746694	0	0.28011
Minc00105	0.280909	0	0	0.0936365
Minc00106	0.655455	0	0	0.218485
Minc00107	0.187273	1.02123	0	0.402835
Minc00108	0.374546	0.305449	0.299431	0.326475
Minc00109	41.1064	21.2969	20.8026	27.7353
Minc00110	0	0	0.236272	0.0787574
Minc00111	115.173	15.5967	16.6352	49.1349
Minc00112	54.2155	48.7976	62.7425	55.2519
Minc00113	65.6392	22.3103	22.3723	36.7739
Minc00114	2.15364	7.2804	5.93039	5.12148
Minc00115	2.62182	2.09038	0.798915	1.83704
Minc00116	0.0936365	0.30305	1.7826	0.72643
Minc00117	5.33728	23.1703	29.2218	19.2431
Minc00118	2.52819	13.8664	3.93918	6.77792
Minc00119	66.1074	25.3616	24.189	38.5527
Minc00120	0.0936365	0	0	0.0312122
Minc00121	1143.49	701.875	1097.44	980.933
Minc00122	160.212	71.9606	115.04	115.737
Minc00123	4.58819	7.29078	9.42912	7.1027
Minc00124	13.8582	6.48353	25.8121	15.3846
Minc00125	120.978	74.3597	88.0435	94.4605
Minc00126	230.252	246.212	234.595	237.02
Minc00127	26.4055	16.2464	17.6573	20.1031
Minc00128	31.3682	20.7083	21.256	24.4442
Minc00129	0	52.1305	53.8492	35.3266
Minc00130	63.9537	71.128	87.2929	74.1249
Minc00131	57.0246	14.8946	12.822	28.2471
Minc00132	2.06	1.17725	1.54677	1.59467
Minc00133	0.0936365	0	0	0.0312122
Minc00134	20.8809	28.8042	29.0303	26.2385
Minc00135	0.187273	0	0	0.0624243
Minc00136	10.0191	4.21941	3.05272	5.76374
Minc00137	127.346	379.76	298.234	268.446
Minc00138	9.55092	19.3015	17.0943	15.3156
Minc00139	36.7055	18.0938	15.1969	23.3321
Minc00140a	441.59	359.692	347.117	382.799
Minc00140b	0	0.000545056	1.69233	0.56429
Minc00141	0	15.8991	6.3825	7.42722
Minc00142	18.3528	34.47	32.8734	28.5654
Minc00143	83.6174	62.2497	57.1892	67.6854
Minc00144	13.5773	43.3004	15.1656	24.0144
Minc00145	1.03	6.95021	7.60775	5.19599
Minc00146	8.80183	19.4101	18.0491	15.4203
Minc00147	26.4055	15.8158	12.5961	18.2724
Minc00148	27.7164	11.6987	3.9857	14.4669
Minc00149	38.4846	694.906	237.135	323.509
Minc00150	214.24	255.296	288.089	252.542
Minc00151	0.561819	0	0	0.187273
Minc00152	0.280909	0.301674	0.445637	0.34274
Minc00153	36.6119	5.40635	6.3209	16.113
Minc00154	656.673	562.868	436.459	552
Minc00155	11.5173	15.1061	12.8067	13.1434
Minc00156	28.4655	10.0623	10.693	16.4069
Minc00157	0.655455	0	0	0.218485
Minc00158	111.989	70.8022	127.185	103.325
Minc00159	2.80909	6.71658	4.74644	4.75737
Minc00160	1.96637	1.98974	0.979312	1.64514
Minc00161	39.3273	12.1097	11.7476	21.0616
Minc00162	0.0936365	0	0	0.0312122
Minc00163	0	0	0	0
Minc00164	0	0	0	0
Minc00165	0	0	0	0
Minc00166	0	0	0	0
Minc00167	0	0	0	0
Minc00168	4.96273	2.61251	3.2777	3.61765
Minc00169a	218.922	122.637	107.182	149.58
Minc00169b	0	2.55341	3.42456	1.99266
Minc00170	0	0	0	0
Minc00171	0.187273	0	0	0.0624243
Minc00172a	198.79	670.523	575.998	481.771
Minc00172b	0	0.318103	0.513764	0.277289
Minc00173	0	9.22365	13.2035	7.47571
Minc00174	0	0	0	0
Minc00175	0	0	0	0
Minc00176	0	0	0	0
Minc00177	0	31.7356	33.9987	21.9114
Minc00178	0	30.025	27.8285	19.2845
Minc00179	24.9073	24.8755	25.3285	25.0371
Minc00180	7.49092	1.99307	1.11633	3.53344
Minc00181a	2.52819	1.48686	2.26562	2.09356
Minc00181b	0	0.99494	0.0016751	0.332205
Minc00181c	0	0	0	0
Minc00182	0	3.5031	1.63495	1.71268
Minc00183	27.2482	20.4705	20.4644	22.7277
Minc00184	42.6046	27.7457	27.7843	32.7115
Minc00185	37.08	54.8703	44.7487	45.5663
Minc00186	45.8819	7.62656	7.9936	20.5007
Minc00187	13.7646	128.212	126.074	89.3503
Minc00188	12.2664	22.7307	22.7297	19.2423
Minc00189	18.9146	8.71719	8.39691	12.0096
Minc00190	0	0	0.447516	0.149172
Minc00191	0.187273	163.206	278.672	147.355
Minc00192	0	0.308674	0.404638	0.237771
Minc00193	0.749092	2.76928	1.08678	1.53505
Minc00194	0	0.480994	0.628422	0.369806
Minc00195	0.187273	19.6529	8.47797	9.43939
Minc00196	4.58819	4.71844	5.17811	4.82825
Minc00197	5.43092	11.433	8.19384	8.35259
Minc00198	0	5.91601	2.49428	2.80343
Minc00199	41.6682	55.2911	61.0367	52.6653
Minc00200	0.0936365	0	0	0.0312122
Minc00201	0.561819	1.11521	1.46281	1.04661
Minc00202	0.561819	0.302072	2.86986	1.24458
Minc00203	12.6409	0.705373	1.47897	4.94176
Minc00204	0.0936365	0	0	0.0312122
Minc00205	1.12364	0	0	0.374546
Minc00206	66.5755	35.164	35.7296	45.823
Minc00207	4.49455	6.56948	4.18012	5.08138
Minc00208	31.6491	30.5014	36.799	32.9832
Minc00209	0.655455	8.06379	13.9711	7.56344
Minc00210	0.0936365	8.35737	0	2.817
Minc00211	2.34091	6.12794	8.58651	5.68512
Minc00212	0	0	0	0
Minc00213	0	0	0	0
Minc00214	0	0	0	0
Minc00215	16.1991	45.968	47.5737	36.5803
Minc00216	32.3046	26.7235	35.8731	31.6337
Minc00217a	0.842728	1.20041	0.467461	0.836866
Minc00217b	0	0.626273	0.853611	0.493295
Minc00218	0	0	0	0
Minc00219	0	0.113425	0.11183	0.0750849
Minc00220	4.58819	3.87515	4.05756	4.17363
Minc00221	0.842728	1.76516	0.372784	0.993557
Minc00222	8.80183	3.34028	3.29178	5.14463
Minc00223	2.71546	0.633189	1.51717	1.62194
Minc00224	16.8546	23.6958	21.9053	20.8185
Minc00225	142.796	194.929	158.867	165.531
Minc00226	0.936365	0.450144	0.221155	0.535888
Minc00227	47.1928	68.5868	59.794	58.5245
Minc00228a	193.078	608.508	534.982	445.523
Minc00228b	0	9.06944	5.28162	4.78368
Minc00229	31.7428	12.9495	11.5352	18.7425
Minc00230	1.59182	0.345027	0.509343	0.815397
Minc00231	0	0	0	0
Minc00232	0.561819	0.663325	0.649779	0.624974
Minc00233	0	0	0	0
Minc00234	0	0	0	0
Minc00235	0	0	0	0
Minc00236	0	0	0	0
Minc00237	15.1691	2.67653	3.36828	7.07131
Minc00238	0.749092	1.08776	3.12196	1.65294
Minc00239	0.0936365	0	0.28133	0.124989
Minc00240	0	0	0	0
Minc00241	1.40455	0.810112	0.199139	0.804599
Minc00242	0	0	0	0
Minc00243	0	0	0	0
Minc00244	0	0	0	0
Minc00245	0	0	0	0
Minc00246	0	0	0	0
Minc00247	0	0	0	0
Minc00248	5.24364	2.43969	2.2618	3.31505
Minc00249	4.58819	1.06213	0.494032	2.04812
Minc00250	1.87273	0.839808	0.460278	1.05761
Minc00251	3.27728	8.54266	9.31478	7.0449
Minc00252	3.27728	36.9713	3.6125	14.6204
Minc00253	0.0936365	0	0	0.0312122
Minc00254	0	0	0	0
Minc00255	0	0	0	0
Minc00256	0	0	0	0
Minc00257	0	3.85525	0	1.28508
Minc00258	0	1.48423	0	0.494745
Minc00259	0	0	0	0
Minc00260	0	0	0	0
Minc00261	0	0	0	0
Minc00262	0	0	0	0
Minc00263	0	0	0	0
Minc00264	0	0.241088	0.118822	0.11997
Minc00265	0	0	0	0
Minc00266	0	0	0	0
Minc00267	0	0	0	0
Minc00268	1.12364	0.190221	0.372178	0.562012
Minc00269	0	0	0	0
Minc00270	0	0	0	0
Minc00271	0	0.967543	0	0.322514
Minc00272	0	0.638158	0	0.212719
Minc00273	0	0	0	0
Minc00274	0	0	0.0732487	0.0244162
Minc00275	0	0	0.175262	0.0584206
Minc00276	0.187273	0.0762512	0	0.0878414
Minc00277	1.68546	0.52892	0.515346	0.909908
Minc00278	0	0	0	0
Minc00279	0.0936365	0	0	0.0312122
Minc00280	0	0.21743	0	0.0724767
Minc00281	0	0	0	0
Minc00282	0.0936365	0	0	0.0312122
Minc00283	0.187273	1.15259	0.375813	0.571891
Minc00284	0.0936365	0	0	0.0312122
Minc00285	0	30.6672	0	10.2224
Minc00286	0	0	0	0
Minc00287	0	0	0	0
Minc00288	0	0	0	0
Minc00289	0.187273	0.246743	0.484586	0.306201
Minc00290	0.0936365	3.61455	0.870188	1.52613
Minc00291	0.187273	0	0	0.0624243
Minc00292	0	0	0	0
Minc00293	0.374546	0.352169	0	0.242238
Minc00294	0	0	0	0
Minc00295	0.655455	0.633104	0.497254	0.595271
Minc00296	0	1.53227	0	0.510755
Minc00297	0	0.239072	0	0.0796906
Minc00298	10.9555	4.90115	5.44968	7.1021
Minc00299	240.178	42.9037	49.8947	110.992
Minc00300	136.522	52.4807	47.4273	78.81
Minc00301	98.0374	27.7899	24.0308	49.9527
Minc00302	109.461	60.4238	67.3909	79.0919
Minc00303	20.3191	23.8641	22.2116	22.1316
Minc00304a	98.9738	7.3801e-06	5.7196e-06	32.9913
Minc00304b	0	30.3574	28.4841	19.6138
Minc00304c	0	4.21549	6.30789	3.50779
Minc00304d	0	1.04334e-05	7.2411e-06	5.8915e-06
Minc00305a	149.537	16.2005	17.3942	61.0441
Minc00305b	0	12.4226	13.4952	8.63925
Minc00305c	0	11.5754	10.2902	7.28854
Minc00306	49.1592	19.626	16.2428	28.3427
Minc00307	62.9237	10.6354	10.6117	28.0569
Minc00308	73.9728	87.9919	92.2929	84.7525
Minc00309	3.65182	406.778	530.881	313.77
Minc00310a	227.537	32.5704	36.4814	98.8628
Minc00310b	0	6.76784	4.88906	3.88563
Minc00310c	0	5.11862	3.97482	3.03115
Minc00311	42.511	22.2781	23.1001	29.2964
Minc00312	98.7865	86.7896	81.4768	89.0176
Minc00313	351.605	291.712	305.271	316.196
Minc00314	75.471	41.6433	39.3491	52.1545
Minc00315	52.9046	28.8692	20.2672	34.0137
Minc00316	6.74183	55.5726	36.4542	32.9229
Minc00317	62.9237	20.9345	21.1443	35.0008
Minc00318	101.221	20.5975	22.8125	48.2103
Minc00319	40.5446	16.2691	13.7273	23.5137
Minc00320	99.0674	443.486	410.534	317.696
Minc00321	209.933	33.4275	32.0985	91.8197
Minc00322	64.3283	12.3501	17.1925	31.2903
Minc00323	111.147	35.0163	36.0077	60.7235
Minc00324	47.0992	18.0827	17.7722	27.6514
Minc00325	63.7664	23.0559	21.6122	36.1449
Minc00326	35.1137	265.069	229.925	176.703
Minc00327	1.96637	3.30284	3.68639	2.9852
Minc00328a	263.68	0	0	87.8934
Minc00328b	0	1.0262	0.712082	0.579426
Minc00328c	0	48.7105	10.5276	19.746
Minc00328d	0	4.69065	0.0165366	1.56906
Minc00329	1.21727	16.3975	15.9598	11.1915
Minc00330	17.7909	15.107	13.5737	15.4905
Minc00331a	47.9419	16.9516	12.7555	25.883
Minc00331b	0	2.44949	2.56866	1.67272
Minc00332	396.644	181.09	178.999	252.244
Minc00333a	147.852	1.2223e-06	3.3057e-06	49.284
Minc00333b	0	1.4697e-06	2.855e-07	5.85067e-07
Minc00333c	0	167.278	222.562	129.947
Minc00334	20.9746	49.3778	54.0623	41.4716
Minc00335	0	2.13712	2.73125	1.62279
Minc00336	8.61456	34.5016	43.9217	29.0126
Minc00337	24.1582	17.8571	19.5831	20.5328
Minc00338a	73.3174	29.2288	23.2189	41.9217
Minc00338b	0	59.3415	63.314	40.8852
Minc00339	103.094	52.2414	47.4958	67.6103
Minc00340	0.0936365	0	0	0.0312122
Minc00341	44.6646	45.3399	46.3976	45.4674
Minc00342	120.978	55.084	50.3481	75.4701
Minc00343	73.411	15.0463	17.5824	35.3466
Minc00344	0.0936365	2.42171	3.90938	2.14157
Minc00345	6.46092	6.84791	3.01533	5.44139
Minc00346	0.280909	11.7389	11.4625	7.82745
Minc00347	160.306	72.8517	77.1828	103.447
Minc00348	5.80546	18.0206	10.813	11.5463
Minc00349	96.071	180.455	158.014	144.847
Minc00350	24.72	132.442	147.272	101.478
Minc00351	6.46092	32.0906	31.3597	23.3037
Minc00352	141.672	52.5703	51.1081	81.7835
Minc00353	0	95.4962	106.057	67.1845
Minc00354	67.4183	63.7596	62.2232	64.467
Minc00355	10.5809	54.0268	44.7698	36.4592
Minc00356	48.0355	108.928	94.6042	83.856
Minc00357	33.8964	12.7736	13.9573	20.2091
Minc00358	14.5137	15.7336	8.35978	12.869
Minc00359	25.0009	27.1877	21.8423	24.677
Minc00360	183.996	40.9203	40.7175	88.5445
Minc00361	238.492	55.4709	46.7606	113.575
Minc00362	13.1091	17.0188	15.4817	15.2032
Minc00363	16.3864	7.23521	5.6769	9.76617
Minc00364	29.7764	22.076	18.7394	23.5306
Minc00365	4.02637	1.89803	9.83475	5.25305
Minc00366	3.27728	8.56316	6.52688	6.12244
Minc00367	15.45	8.80117	8.95022	11.0671
Minc00368	257.781	130.236	146.077	178.032
Minc00369	44.4773	17.7291	20.8442	27.6835
Minc00370	17.7909	60.2295	39.643	39.2212
Minc00371	38.8591	17.7397	16.7542	24.451
Minc00372	0	19.6748	13.6	11.0916
Minc00373	45.3201	20.5787	19.1824	28.3604
Minc00374	50.1892	30.633	24.7885	35.2036
Minc00375	0	0	0	0
Minc00376	0.749092	1.21625	0.449148	0.804829
Minc00377	3.55819	7.53515	9.95251	7.01528
Minc00378	0.749092	0	0.483611	0.410901
Minc00379	0	2.12214	0	0.707379
Minc00380	0	0	0.255299	0.0850996
Minc00381	41.0128	19.5051	31.1868	30.5682
Minc00382	6.46092	11.1074	4.92421	7.49752
Minc00383	339.151	63.9694	68.613	157.245
Minc00384	207.498	58.7561	60.7822	109.012
Minc00385	15.6373	19.1311	20.9491	18.5725
Minc00386	11.1427	15.7597	9.30395	12.0688
Minc00387	151.129	656.384	724.237	510.583
Minc00388	139.612	133.319	117.476	130.136
Minc00389	183.153	82.8676	103.537	123.186
Minc00390	0	0	0	0
Minc00391	2.24728	1.30132	1.2818	1.61013
Minc00392	47.9419	23.1186	15.0434	28.7013
Minc00393	1.96637	2.56467	1.34622	1.95908
Minc00394	1.77909	0.747091	1.46988	1.33202
Minc00395	0.0936365	0	0	0.0312122
Minc00396	0.0936365	2.23143	0	0.775023
Minc00397	52.4364	36.3038	29.2079	39.3161
Minc00398	338.964	81.9498	86.9468	169.287
Minc00399	19.0082	11.0687	10.3735	13.4835
Minc00400	10.7682	5.07369	4.05303	6.63164
Minc00401	13.8582	8.59451	7.84082	10.0978
Minc00402	637.196	216.654	230.493	361.448
Minc00403	74.5346	62.0772	60.2952	65.6357
Minc00404	56.7437	37.136	28.8832	40.921
Minc00405	0.655455	0.747337	0.44161	0.614801
Minc00406	0	0	0	0
Minc00407	16.1055	6.30461	3.09261	8.5009
Minc00408	1.49818	3.26328	2.08131	2.28093
Minc00409a	86.1456	40.7096	27.6282	51.4944
Minc00409b	0	2.86109e-05	2.43671e-05	1.76593e-05
Minc00410	0.374546	0.584972	0.86425	0.607923
Minc00411	0.0936365	0.1551	0.152724	0.13382
Minc00412	1.77909	1.49941	0.52807	1.26886
Minc00413	2.80909	4.02068	4.79241	3.87406
Minc00414	0	0.71929	0.679126	0.466138
Minc00415	0	0.651989	0.160462	0.270817
Minc00416	3.8391	9.32276	3.70037	5.62074
Minc00417	0.280909	0	5.01495	1.76529
Minc00418	0.280909	0.680882	1.321	0.760931
Minc00419	0.842728	0.553371	0.340733	0.578944
Minc00420	16.5737	19.9013	16.7065	17.7272
Minc00421	3.09	7.58529	6.58032	5.75187
Minc00422	28.84	50.2327	48.6171	42.5633
Minc00423	42.7919	4.56066	3.33798	16.8968
Minc00424	0.655455	0	0	0.218485
Minc00425	0.0936365	0	0	0.0312122
Minc00426	14.0455	15.644	13.1844	14.2913
Minc00427	4.68182	0.87886	0.00573816	1.85547
Minc00428a	115.922	18.8321	16.8695	50.5412
Minc00428b	0	14.1123	14.5992	9.5705
Minc00429	55.4328	16.7891	17.2825	29.8348
Minc00430	17.3227	8.42045	5.64023	10.4611
Minc00431	12.7346	7.31214	8.78654	9.61108
Minc00432	8.14637	11.2647	8.35941	9.25683
Minc00433	81.5574	21.125	21.0871	41.2565
Minc00434	17.6973	10.6477	10.4111	12.9187
Minc00435	7.86546	4.48234	3.70298	5.35026
Minc00436	10.2064	7.05163	5.76249	7.6735
Minc00437	37.5482	10.9562	12.3246	20.2764
Minc00438	13.1091	2.42611	3.49811	6.34444
Minc00439	0.0936365	0.0829058	0	0.0588474
Minc00440	0	0	0	0
Minc00441	0	0	0	0
Minc00442	0	0	0	0
Minc00443	24.8137	14.9486	12.4246	17.3956
Minc00444	8.24001	10.009	6.11374	8.12091
Minc00445	0.468182	0.252996	0.249338	0.323505
Minc00446	92.8874	11.7607	10.2	38.2827
Minc00447	0.0936365	0	0	0.0312122
Minc00448	3.18364	3.39847	1.1026	2.56157
Minc00449	23.0346	5.18386	4.0711	10.7632
Minc00450	101.689	86.8898	81.2806	89.9532
Minc00451	1.12364	2.50518	1.97073	1.86652
Minc00452	19.1018	3.78645	2.52939	8.47256
Minc00453	50.6573	31.0086	30.0649	37.2436
Minc00454	8.80183	7.98277	2.71684	6.50048
Minc00455	66.0137	44.7128	44.4924	51.7396
Minc00456	0.187273	0	0	0.0624243
Minc00457	0.374546	0.620673	0.813608	0.602942
Minc00458	0.842728	0.265735	0.174797	0.427753
Minc00459	10.0191	5.17577	2.29167	5.82885
Minc00460	82.7747	26.0614	34.0251	47.6204
Minc00461	21.2555	23.8934	20.4734	21.8741
Minc00462	15.9182	8.56703	8.66311	11.0494
Minc00463	14.6073	5.02013	5.47852	8.36865
Minc00464	0.187273	0.161855	0.0798679	0.142998
Minc00465	0	0	0.163923	0.0546409
Minc00466	0	0	0	0
Minc00467	0.280909	0	0	0.0936365
Minc00468	0	0	0	0
Minc00469	1.12364	0	5.5648	2.22948
Minc00470	0	0.448681	0.425692	0.291458
Minc00471	0	0	0	0
Minc00472	22.7537	20.9306	26.6283	23.4375
Minc00473	0.187273	0	0	0.0624243
Minc00474	217.611	41.6916	37.5657	98.9562
Minc00475a	61.3319	28.2035	24.9938	38.1764
Minc00475b	0	0.000984684	0.490914	0.163966
Minc00476	0.468182	0	0	0.156061
Minc00477	0	0	0	0
Minc00478	0	0.019835	0.0196119	0.013149
Minc00479	0	0	0	0
Minc00480	0	0	0	0
Minc00481	4.21364	0.51999	0.452705	1.72878
Minc00482	0	0	1.96609	0.655365
Minc00483	0.374546	0.955838	0.466306	0.598897
Minc00484	0.468182	3.27911	2.53829	2.09519
Minc00485	0	0.0169423	0.0167445	0.0112289
Minc00486	7.77183	1.96296	1.24755	3.66078
Minc00487	0	0	1.96609	0.655365
Minc00488	0.280909	0.730849	0.717734	0.576498
Minc00489	0	0	0	0
Minc00490	17.4164	13.7973	10.9609	14.0582
Minc00491	0.187273	8.49421	0	2.89383
Minc00492	0	0	0	0
Minc00493	33.99	20.6014	16.004	23.5318
Minc00494	0	13.1467	9.97712	7.70793
Minc00495	42.4173	40.2448	38.7355	40.4659
Minc00496	45.1328	21.5983	20.3236	29.0182
Minc00497	0.374546	1.47901	1.09333	0.982296
Minc00498	0	0	0.818975	0.272992
Minc00499	24.8137	25.0338	18.6113	22.8196
Minc00500a	1.68546	4.84318	0.782402	2.43701
Minc00500b	0	4.22038	0.000686053	1.40702
Minc00501	3.46455	2.59192	0.23613	2.09753
Minc00502	0.187273	0.30758	0.808944	0.434599
Minc00503a	16.2927	70.8552	74.458	53.8686
Minc00503b	0	12.5502	11.2923	7.9475
Minc00504	0	34.0471	33.2749	22.4407
Minc00505	1.96637	19.2392	18.8013	13.3356
Minc00506	1.96637	13.2805	11.5647	8.93719
Minc00507	0	21.876	18.2199	13.3653
Minc00508	0	11.7262	12.3632	8.0298
Minc00509	0	35.2238	36.0482	23.7573
Minc00510	0	21.3946	21.5775	14.324
Minc00511	0	130.539	173.808	101.449
Minc00512a	0	11.9847	19.1143	10.3663
Minc00512b	0	200.585	219.422	140.002
Minc00513	0.187273	123.896	112.721	78.9347
Minc00514	6.46092	35.1738	45.9727	29.2025
Minc00515	18.8209	29.3464	29.71	25.9591
Minc00516	0	11.8537	11.0099	7.62122
Minc00517	0	6.70508	7.80307	4.83605
Minc00518	0	79.4903	73.9224	51.1375
Minc00519	0	0.903639	2.61056	1.1714
Minc00520	0.655455	5.89589	6.86023	4.47053
Minc00521	0	0	0	0
Minc00522	0.374546	4.28023	4.4963	3.05036
Minc00523	7.30365	14.2435	13.5221	11.6898
Minc00524	0	3.23345	3.48497	2.23947
Minc00525	0	3.96488	3.8591	2.60799
Minc00526	0	51.1583	41.282	30.8134
Minc00527	0	104.95	120.087	75.0123
Minc00528	0	55.5993	43.8999	33.1664
Minc00529	19.8509	17.7751	17.9331	18.5197
Minc00530	0	4.70161	1.90616	2.20259
Minc00531	0	11.4331	2.33571	4.5896
Minc00532	0	0.434324	0.42875	0.287691
Minc00533	0	108.941	103.131	70.6908
Minc00534	0	22.1948	21.0073	14.4007
Minc00535	8.14637	68.952	65.594	47.5641
Minc00536	1.49818	14.3001	15.1989	10.3324
Minc00537	0.280909	98.0784	102.57	66.9763
Minc00538	0.187273	472.003	427.362	299.851
Minc00539	3.27728	0	0	1.09243
Minc00540	33.4282	15.3931	18.1884	22.3366
Minc00541a	386.063	386.39	446.136	406.197
Minc00541b	0	3.01552	2.23666	1.75073
Minc00542	0	0	0	0
Minc00543	0	6.80054	2.84309	3.21454
Minc00544	61.3319	34.502	39.0122	44.9487
Minc00545	18.4464	14.5331	14.6402	15.8732
Minc00546	30.4319	21.6267	19.8674	23.9753
Minc00547	36.4246	4.89402	7.09053	16.1364
Minc00548	4.02637	11.4332	6.78575	7.41511
Minc00549	59.4592	21.9587	21.4102	34.276
Minc00550	4.96273	3.39414	1.7503	3.36906
Minc00551	13.4837	21.7715	19.5705	18.2752
Minc00552	9.36365	3.84737	4.60141	5.93748
Minc00553	21.2555	20.3801	19.7397	20.4584
Minc00554	3.46455	7.48757	6.425	5.79237
Minc00555a	43.7282	18.8585	18.709	27.0986
Minc00555b	0	3.2337e-06	4.5753e-06	2.603e-06
Minc00556	1.96637	34.4545	35.9514	24.1241
Minc00557	0	6.41345	7.30685	4.57343
Minc00558	43.8219	19.8846	20.718	28.1415
Minc00559	10.6746	13.1077	14.0023	12.5949
Minc00560	9.17638	2.54909	4.18964	5.30503
Minc00561	0	151.597	152.427	101.341
Minc00562	6.64819	26.2732	26.9768	19.9661
Minc00563	20.3191	32.7991	27.4445	26.8542
Minc00564	0	9.96705	8.81402	6.26036
Minc00565	38.2973	11.3526	10.9311	20.1937
Minc00566	12.36	4.84651	2.65137	6.6193
Minc00567	15.8246	7.64425	5.01669	9.49517
Minc00568	32.1173	20.6881	19.4125	24.0726
Minc00569	26.8737	48.062	35.0989	36.6782
Minc00570	12.4537	33.8908	24.9602	23.7682
Minc00571	18.4464	12.1681	13.5577	14.724
Minc00572	0	0	0	0
Minc00573	0.187273	0.346499	1.33593	0.623235
Minc00574	6.27364	9.78985	14.5692	10.2109
Minc00575	70.9765	22.1995	23.3333	38.8364
Minc00576	0	11.4069	7.74985	6.38557
Minc00577	2.71546	6.9865	8.75518	6.15238
Minc00578	28.4655	50.9611	52.8362	44.0876
Minc00579	89.7038	20.2273	21.6272	43.8528
Minc00580	61.1446	81.303	59.9672	67.4716
Minc00581	23.7837	12.7955	15.415	17.3314
Minc00582	64.6092	18.4554	16.5928	33.2191
Minc00583	1.12364	30.319	31.4304	20.9577
Minc00584	0	18.2022	19.0953	12.4325
Minc00585	33.5219	32.5113	36.0686	34.0339
Minc00586	0.187273	36.5949	57.5394	31.4405
Minc00587a	0.374546	1.79777	1.30418	1.15883
Minc00587b	0	16.7587	19.5331	12.0972
Minc00588	24.2518	19.4889	18.6817	20.8075
Minc00589	43.1664	55.6588	64.3514	54.3922
Minc00590	27.9973	14.2973	14.1583	18.8176
Minc00591	12.6409	24.3949	22.5687	19.8682
Minc00592	0	0	0	0
Minc00593	0	0	0	0
Minc00594	0	0.202052	0	0.0673506
Minc00595	0	0	0	0
Minc00596	0.0936365	0	0	0.0312122
Minc00597	0.280909	135.843	43.4804	59.868
Minc00598	0.561819	8.49095	6.38556	5.14611
Minc00599a	0	13.8661	13.9346	9.26687
Minc00599b	0	0.225279	1.09857	0.441283
Minc00600	0	0	0	0
Minc00601	0.561819	0.48534	0.680752	0.57597
Minc00602	0.187273	0	0	0.0624243
Minc00603	0	0	0	0
Minc00604	1.31091	0.346413	0.227679	0.628334
Minc00605	0	4.26699	6.11401	3.46033
Minc00606	0	0	0	0
Minc00607	0	5.58514	7.43102	4.33872
Minc00608	0.187273	0.816657	0	0.334643
Minc00609	0.187273	1.33644	0.435042	0.652919
Minc00610	11.2364	10.7111	13.6934	11.8803
Minc00611	0	9.8671	9.59657	6.48789
Minc00612	0	0.243616	0.717734	0.32045
Minc00613	0	0.329774	0.444088	0.257954
Minc00614	55.4328	11.6982	13.6354	26.9221
Minc00615	24.72	3.04513	2.65415	10.1398
Minc00616	0.0936365	0	0	0.0312122
Minc00617a	40.6382	0.000334512	0.00035566	13.5463
Minc00617b	0	77.4954	77.971	51.8221
Minc00617c	0	12.6933	9.33328	7.3422
Minc00617d	0	39.2847	47.371	28.8852
Minc00617e	0	0	0	0
Minc00618	0.655455	1.48507	0	0.713508
Minc00619	0.187273	0	0	0.0624243
Minc00620	0	0	0	0
Minc00621	2.90273	10.9047	14.214	9.34046
Minc00622	0	0	0	0
Minc00623	0	13.1326	6.35702	6.49655
Minc00624	0	0	0	0
Minc00625	0.187273	0	0	0.0624243
Minc00626	0.0936365	0	0	0.0312122
Minc00627	0	0	0	0
Minc00628	0	0	0	0
Minc00629	0	3.92423	1.26473	1.72965
Minc00630	0	0	0	0
Minc00631	7.39728	19.0263	12.3485	12.924
Minc00632	0.187273	28.4821	27.9103	18.8599
Minc00633	0	0	0	0
Minc00634	37.8291	20.4462	16.4222	24.8992
Minc00635	0	70.8324	49.3	40.0441
Minc00636	202.442	91.6951	89.0203	127.719
Minc00637	0	0	0.382028	0.127343
Minc00638	1.40455	5.39794	4.14976	3.65075
Minc00639	0.280909	0.692422	0	0.324444
Minc00640	0.561819	0.208958	0.309111	0.359963
Minc00641	0.187273	11.3513	9.86285	7.13381
Minc00642	31.93	9.62699	12.998	18.185
Minc00643	5.05637	3.77971	5.2085	4.68152
Minc00644	170.325	21.1942	23.9917	71.8369
Minc00645a	52.6237	23.3723	27.5249	34.5069
Minc00645b	0	0.804042	5.28803e-05	0.268031
Minc00646	27.2482	8.15177	10.0213	15.1404
Minc00647	0	0	0	0
Minc00648	0	0	0	0
Minc00649	0.936365	3.19265	3.89262	2.67388
Minc00650	3.18364	4.26525	5.33105	4.25998
Minc00651	108.525	93.968	70.0415	90.8447
Minc00652	0.374546	1.48507	2.15675	1.33879
Minc00653	7.67819	37.562	46.2848	30.5083
Minc00654	78.6546	19.9464	26.5398	41.7136
Minc00655	23.5028	22.3567	27.0195	24.293
Minc00656	0	0	0	0
Minc00657	0	0	0	0
Minc00658	0	0	0	0
Minc00659	0	0	0	0
Minc00660	0	0	0	0
Minc00661	1.03	3.09132	0.502188	1.54117
Minc00662	0	0	0	0
Minc00663	0.0936365	0	0	0.0312122
Minc00664	0	0	0	0
Minc00665	4.8691	7.1998	7.73084	6.59991
Minc00666	7.67819	6.06499	5.38509	6.37609
Minc00667	0	0	0	0
Minc00668	0	21.2853	43.3154	21.5336
Minc00669	8.61456	40.2472	49.9514	32.9377
Minc00670	10.3	9.77399	14.6808	11.5849
Minc00671	21.8173	73.0564	108.208	67.6939
Minc00672	10.0191	14.8743	8.0869	10.9934
Minc00673	0	0	0	0
Minc00674	0	0	0	0
Minc00675	0	11.7547	12.8363	8.19701
Minc00676	40.8255	37.0987	29.2224	35.7155
Minc00677	7.86546	31.6566	27.278	22.2667
Minc00678	19.8509	5.08039	4.71943	9.88359
Minc00679	0.842728	3.76027	3.49468	2.69923
Minc00680	0	0	0	0
Minc00681	10.9555	10.2166	15.0525	12.0748
Minc00682	0.374546	15.1622	17.126	10.8876
Minc00683	0	0	0	0
Minc00684	0	7.9597	7.70239	5.22069
Minc00685	0.0936365	0	0	0.0312122
Minc00686	374.733	259.567	352.255	328.852
Minc00687	57.8673	41.7715	54.0692	51.236
Minc00688	28.0909	24.8353	34.5362	29.1542
Minc00689	1.87273	0.704079	1.84434	1.47372
Minc00690	0.187273	1.41181	0.52098	0.706687
Minc00691	3.18364	5.49173	5.24968	4.64168
Minc00692	11.2364	1.51945	2.73489	5.16357
Minc00693	0.0936365	7.71049	3.42339	3.74251
Minc00694	0	1.04397	1.52606	0.856675
Minc00695	0.187273	0.708404	0.231949	0.375875
Minc00696	0	0	0	0
Minc00697	1.21727	0	0.649876	0.622383
Minc00698	67.7928	19.3151	19.4675	35.5251
Minc00699	147.946	30.8482	31.7208	70.1716
Minc00700	12.4537	23.8776	17.8819	18.0711
Minc00701	19.6637	29.9075	28.5801	26.0505
Minc00702	92.8874	35.1857	44.5649	57.546
Minc00703	100.191	39.3596	32.3725	57.3077
Minc00704	2.15364	0.966767	0.950853	1.35709
Minc00705	173.415	33.8639	31.6811	79.6533
Minc00706	3.37091	0.232496	0.229476	1.27763
Minc00707	49.9082	10.3438	6.01547	22.0892
Minc00708	23.9709	13.6547	16.5944	18.0734
Minc00709	0	26.3656	14.7689	13.7115
Minc00710	73.6919	21.9322	22.1967	39.2736
Minc00711	14.7946	20.3334	18.75	17.9593
Minc00712	3.46455	28.0025	20.5179	17.3283
Minc00713	4.40091	14.0558	8.42465	8.96045
Minc00714	8.70819	0.982151	0.64457	3.44497
Minc00715	4.21364	46.3126	47.6442	32.7235
Minc00716	0.187273	11.3465	8.45442	6.66273
Minc00717	46.5373	9.97617	9.18091	21.8981
Minc00718	0	9.96568	9.31114	6.42561
Minc00719	5.43092	6.65904	4.71665	5.6022
Minc00720a	16.48	21.2418	16.7846	18.1688
Minc00720b	0	0.540049	1.81831	0.78612
Minc00721	29.7764	20.3997	22.5809	24.2523
Minc00722a	55.901	21.3213	22.9665	33.3962
Minc00722b	0	2.92841e-05	2.63367e-05	1.85403e-05
Minc00723	45.2264	65.4085	67.296	59.3103
Minc00724	16.1991	9.17885	9.1019	11.4933
Minc00725	0.374546	100.149	114.94	71.8213
Minc00726	7.11637	12.9242	15.1517	11.7308
Minc00727	0	39.5278	31.2036	23.5771
Minc00728	1.49818	5.30976	5.68698	4.16497
Minc00729	0.374546	13.1609	6.98936	6.84161
Minc00730a	0.655455	4.97657	2.22639	2.61947
Minc00730b	0	0.129516	1.20059	0.443368
Minc00731	0	7.69994	2.40329	3.36774
Minc00732a	4.58819	6.44315	2.14391	4.39175
Minc00732b	0	6.80329	4.20327	3.66885
Minc00732c	0	0.000123042	1.16957	0.389896
Minc00732d	0	0.402571	0.460367	0.287646
Minc00733	43.1664	117.84	128.979	96.6617
Minc00734	19.1018	40.8076	50.9088	36.9394
Minc00735	130.717	124.64	82.8807	112.746
Minc00736	94.9474	36.4643	37.5421	56.3179
Minc00737	229.784	58.4059	57.1031	115.098
Minc00738	0.842728	366.601	202.173	189.872
Minc00739a	92.7938	98.0647	82.4035	91.0873
Minc00739b	0	0.000999309	6.39323	2.13141
Minc00740	24.3455	15.8357	23.7261	21.3024
Minc00741	0.936365	12.7339	14.7594	9.47657
Minc00742	5.05637	13.2532	12.4497	10.2531
Minc00743	50.9382	31.6367	27.8728	36.8159
Minc00744	2.62182	7.32372	5.89232	5.27929
Minc00745	0	2.79706	0	0.932352
Minc00746	92.4192	104.333	97.2576	98.0031
Minc00747	0	22.8911	20.1939	14.3617
Minc00748	57.3992	120.719	142.992	107.037
Minc00749	5.99273	36.5716	35.9791	26.1811
Minc00750	10.8618	3.85936	3.92355	6.21492
Minc00751	57.3992	23.0705	21.5773	34.0156
Minc00752	42.7919	10.7648	9.83459	21.1304
Minc00753	47.8482	68.6117	75.5284	63.9961
Minc00754	0.468182	0.87467	0.752161	0.698338
Minc00755	124.817	49.8368	44.4215	73.0253
Minc00756	46.1628	74.714	66.3298	62.4022
Minc00757	19.6637	12.3701	13.6066	15.2135
Minc00758	0	0	0	0
Minc00759	8.89547	18.4454	15.4266	14.2558
Minc00760	13.2964	11.1444	7.00866	10.4832
Minc00761	12.36	22.5979	20.5313	18.4964
Minc00762	35.301	31.429	37.39	34.7067
Minc00763	0	868.867	619.115	495.994
Minc00764	2.43455	0	7.86438	3.43298
Minc00765	26.4055	33.8392	35.9404	32.0617
Minc00766a	34.8328	9.27113	14.8293	19.6444
Minc00766b	0	2.03422	7.30039e-05	0.678098
Minc00767a	10.2064	101.189	89.3597	66.9185
Minc00767b	0	0.00612628	9.11039e-05	0.00207246
Minc00767c	0	10.3056	6.12637	5.47734
Minc00768	0	198.904	205.271	134.725
Minc00769	1.59182	7.8986	7.80004	5.76349
Minc00770	89.891	55.6022	49.7379	65.077
Minc00771	0	8.41394	8.52442	5.64612
Minc00772a	57.2119	59.8699	49.1654	55.4157
Minc00772b	0	2.3952	10.9843	4.45982
Minc00773	0	26.2311	25.405	17.2121
Minc00774	0	90.3133	75.7193	55.3442
Minc00775	52.4364	18.754	17.2508	29.4804
Minc00776	0.374546	0.580267	0.142271	0.365694
Minc00777	0.187273	2.14855	1.69648	1.3441
Minc00778	0	30.5739	27.6328	19.4022
Minc00779	524.458	95.8591	95.1111	238.476
Minc00780	0.187273	0.567501	0.224065	0.32628
Minc00781	0	0.119049	0	0.0396831
Minc00782	441.59	466.086	444.208	450.628
Minc00783	0	0	0	0
Minc00784	0.187273	0.0674317	0	0.0849015
Minc00785	6.08637	2.30517	2.25488	3.54881
Minc00786	68.8228	13.8058	16.3429	32.9905
Minc00787a	43.3537	21.4292	14.619	26.4673
Minc00787b	0	1.17621	1.71015	0.96212
Minc00788	4.02637	48.3422	62.0674	38.1453
Minc00789	41.2001	49.1983	45.6793	45.3592
Minc00790	795.629	890.194	1316.52	1000.78
Minc00791	90.5465	22.4582	23.8811	45.6286
Minc00792	44.1964	98.7248	88.7489	77.2234
Minc00793	3.09	124.537	115.063	80.8967
Minc00794	119.855	104.088	85.0394	102.994
Minc00795	323.42	109.443	116.058	182.974
Minc00796	132.402	325.817	314.009	257.409
Minc00797	61.2383	61.8826	57.181	60.1006
Minc00798	11.7982	29.1984	20.8896	20.6287
Minc00799	155.062	94.4247	96.3772	115.288
Minc00800	0.374546	3.65592	2.96169	2.33072
Minc00801	40.0764	118.772	86.5222	81.7902
Minc00802	0.0936365	0	0	0.0312122
Minc00803	4.68182	6.6828	2.87567	4.74677
Minc00804	47.4737	32.9128	28.3066	36.231
Minc00805	57.7737	101.691	96.7191	85.3946
Minc00806	32.3046	10.5535	9.44602	17.4347
Minc00807	21.5364	8.31286	4.73363	11.5276
Minc00808	15.9182	13.2571	15.8408	15.0054
Minc00809	1.21727	0.843542	1.08918	1.05
Minc00810	83.6174	20.0784	18.9967	40.8975
Minc00811	1.21727	0	0	0.405758
Minc00812	94.7601	58.3722	58.28	70.4708
Minc00813	79.0292	188.357	176.035	147.807
Minc00814	79.7783	21.7651	16.0014	39.1816
Minc00815	77.2501	23.9454	22.8717	41.3557
Minc00816	257.969	48.0642	54.2928	120.108
Minc00817	32.8664	38.2677	37.1829	36.1057
Minc00818	35.6755	24.7886	17.6828	26.049
Minc00819	36.2373	24.9754	28.6194	29.944
Minc00820a	37.1737	22.3445	21.3779	26.9654
Minc00820b	0	3.05312	2.50188	1.85167
Minc00821	0	1.23009	1.78638	1.00549
Minc00822	0	1.24265	1.80456	1.01574
Minc00823	9.36365	7.00779	11.8072	9.39289
Minc00824	0.842728	0.0984959	0.194309	0.378511
Minc00825	1.96637	0.980176	0.898547	1.2817
Minc00826	3.27728	3.50224	2.05722	2.94558
Minc00827	0	0	0	0
Minc00828	197.948	25.5607	26.4251	83.3111
Minc00829	7.77183	1.60838	2.61913	3.99978
Minc00830	0	2.66449	1.39334	1.35261
Minc00831	0	0	0	0
Minc00832	0	0	0	0
Minc00833	0.187273	0.679085	0.536369	0.467576
Minc00834	29.6828	2.56313	2.26329	11.5031
Minc00835	0	0	0	0
Minc00836	0	0	0	0
Minc00837	0	0	0	0
Minc00838	0.468182	0.747592	0.701846	0.639207
Minc00839	0	0	0	0
Minc00840	5.43092	2.51912	3.25325	3.73443
Minc00841	5.71183	2.78936	2.71054	3.73724
Minc00842	0	0	0	0
Minc00843	7.77183	4.06042	5.13461	5.65562
Minc00844	85.9583	6.53623	4.75498	32.4165
Minc00845	235.589	23.726	24.8171	94.7108
Minc00846	0.749092	0.394545	0.166681	0.436773
Minc00847a	20.4128	7.52426	11.1453	13.0274
Minc00847b	0	22.7597	17.9328	13.5642
Minc00848	56.1819	45.9745	49.5073	50.5546
Minc00849	30.9	105.355	84.2529	73.5025
Minc00850	15.0755	17.1897	12.6106	14.9586
Minc00851	3.65182	34.8763	44.7961	27.7747
Minc00852	34.1773	76.8979	68.0826	59.7193
Minc00853	0.374546	0	1.6897	0.688081
Minc00854	3.8391	4.63688	7.0027	5.15956
Minc00855	1.68546	15.7072	15.8639	11.0855
Minc00856	0.749092	42.9585	11.1488	18.2855
Minc00857	14.1391	2.19766	2.84178	6.39285
Minc00858	0	0	0	0
Minc00859	0	52.7204	35.83	29.5168
Minc00860	1.12364	0.267316	0.262336	0.551097
Minc00861	0	5.37669	5.3049	3.56053
Minc00862	1.87273	9.40582	11.2118	7.49678
Minc00863	127.065	12.6005	12.7541	50.8064
Minc00864	24.72	70.178	62.202	52.3667
Minc00865	117.888	149.255	148.305	138.483
Minc00866	27.81	33.6637	36.7125	32.7288
Minc00867a	24.3455	23.0508	20.85	22.7488
Minc00867b	0	33.8991	23.3265	19.0752
Minc00867c	0	1.4326e-06	8.641e-07	7.65567e-07
Minc00867d	0	0.541835	0.176167	0.239334
Minc00868	1.12364	0	0	0.374546
Minc00869	3.55819	17.1367	13.0667	11.2539
Minc00870	6.9291	4.3486	1.92325	4.40032
Minc00871	142.327	64.298	72.587	93.0708
Minc00872	485.505	359.559	392.503	412.523
Minc00873	1.03	20.2552	5.87435	9.05319
Minc00874	0	0	0	0
Minc00875	0	0	0	0
Minc00876	48.0355	16.5609	18.1538	27.5834
Minc00877	63.4855	18.3703	16.2544	32.7034
Minc00878	69.0101	11.0682	12.3684	30.8156
Minc00879a	26.1246	1.75573	5.39e-08	9.29344
Minc00879b	0	2.89654	3.56224	2.15293
Minc00879c	0	131.184	103.258	78.1474
Minc00880	1.87273	39.7018	32.5334	24.7026
Minc00881	11.8918	29.1472	28.7884	23.2758
Minc00882	2.06	24.6001	37.1023	21.2541
Minc00883	101.408	18.6003	20.8471	46.9519
Minc00884	3.8391	0	6.98554	3.60821
Minc00885	0	1525.46	3632.76	1719.41
Minc00886	321.548	210.681	273.423	268.55
Minc00887	3.18364	1.34293	0.993923	1.84017
Minc00888	17.2291	48.5445	45.7818	37.1851
Minc00889	0	0	0	0
Minc00890	0.0936365	0.376177	0.332955	0.26759
Minc00891	0	0.298348	0.256521	0.184957
Minc00892	0	0.192385	0.0946119	0.0956656
Minc00893	0.0936365	0	0.992581	0.362073
Minc00894	17.4164	14.8497	7.90839	13.3915
Minc00895	1.77909	142.81	67.9974	70.8623
Minc00896	0	6.27501	3.47644	3.25048
Minc00897	0.0936365	0	0	0.0312122
Minc00898	0.374546	0	5.01495	1.7965
Minc00899	0.561819	0	13.9711	4.8443
Minc00900	208.528	62.7791	69.3112	113.54
Minc00901	82.681	52.516	57.6965	64.2979
Minc00902	5.15001	5.13191	7.7912	6.02437
Minc00903	1179.82	2187.81	2887.74	2085.12
Minc00904	7.86546	15.5605	18.8869	14.1043
Minc00905	18.6337	4.00932	3.91537	8.85279
Minc00906	140.829	65.1483	63.3546	89.7774
Minc00907	132.496	98.7165	70.8918	100.701
Minc00908	8.9891	13.6469	4.57209	9.06936
Minc00909	267.426	29.501	33.4837	110.137
Minc00910	2.34091	6.03805	3.70519	4.02805
Minc00911	2599.72	1375.17	1704.94	1893.28
Minc00912	32.6791	12.8666	16.5472	20.6976
Minc00913	148.788	434.396	581.977	388.387
Minc00914a	442.901	136.402	138.472	239.258
Minc00914b	0	2.94149	3.51782	2.1531
Minc00915	748.249	557.475	517.166	607.63
Minc00916	1386.29	224.509	208.92	606.572
Minc00917	0.749092	7.69409	8.8375	5.76023
Minc00918	404.884	156.091	156.144	239.04
Minc00919	1.03	1.97659	0.639568	1.21539
Minc00920	81.5574	14.5837	12.5751	36.2387
Minc00921	16.48	14.553	3.75497	11.596
Minc00922	0.561819	2.884	0.473808	1.30654
Minc00923	10.8618	23.7516	18.3496	17.6543
Minc00924	31.93	10.2167	10.5074	17.5514
Minc00925	17.2291	5.72895	5.10575	9.3546
Minc00926	167.047	26.8923	28.9184	74.2861
Minc00927	0	1.38842	1.06337	0.817266
Minc00928	3082.51	1147.97	991.186	1740.56
Minc00929	377.823	396.954	337.516	370.764
Minc00930	83.8047	35.9379	36.834	52.1922
Minc00931	1.68546	10.0414	12.7957	8.1742
Minc00932a	109.367	195.678	256.173	187.073
Minc00932b	0	34.7603	19.9002	18.2202
Minc00933	5.43092	81.7367	71.5362	52.9013
Minc00934	0.187273	1.08528	1.08804	0.786862
Minc00935	0	0	0	0
Minc00936	0.187273	0.384195	0	0.190489
Minc00937	0.561819	0.186475	0.0473936	0.265229
Minc00938	0	0	0	0
Minc00939	0	0.550823	0	0.183608
Minc00940	0	0	0	0
Minc00941	0	0	0	0
Minc00942	0	0	0	0
Minc00943	0	0	0	0
Minc00944	0	0	0	0
Minc00945	0	0	0	0
Minc00946	0	0	0	0
Minc00947	0	0	0	0
Minc00948	0	0	0	0
Minc00949	0	0	0	0
Minc00950	0	0.482118	0.0769808	0.186366
Minc00951	0.280909	0	0	0.0936365
Minc00952	0	1.11572	0	0.371905
Minc00953	0	0	0	0
Minc00954	0	0.304763	0.580308	0.295024
Minc00955	0	0	0	0
Minc00956	0	1.64285	0.576356	0.739736
Minc00957	0.187273	1.36585	0.365769	0.639631
Minc00958	2.06	1.11883	0.964428	1.38109
Minc00959	0	0	0	0
Minc00960	0	0	0	0
Minc00961	0.374546	0.167563	0.234781	0.258963
Minc00962	0	0.438092	0	0.146031
Minc00963	0.0936365	0	0	0.0312122
Minc00964	0	0	0	0
Minc00965	0	0	0	0
Minc00966	0	0.256949	0.143407	0.133452
Minc00967	0	0	0	0
Minc00968	0.374546	0	0	0.124849
Minc00969	0.374546	0.194171	0	0.189572
Minc00970	0	0.263313	0.234781	0.166032
Minc00971	0.187273	0.669992	0.376572	0.411279
Minc00972	13.8582	126.471	128.019	89.4495
Minc00973	1.12364	7.22149	8.0827	5.47594
Minc00974	0	0	0	0
Minc00975	0	11.3664	0	3.78879
Minc00976	0	0	0	0
Minc00977	0	0.651989	0.160462	0.270817
Minc00978	0	0.108923	0.107405	0.0721092
Minc00979	0	0	0	0
Minc00980	7.30365	13.5943	17.8761	12.9247
Minc00981	0.280909	0.469386	0.230542	0.326946
Minc00982	0	0.246743	0.605732	0.284158
Minc00983	1.68546	0.291304	0.0574358	0.678066
Minc00984	0	0.40014	0.153536	0.184559
Minc00985	0	0	0	0
Minc00986	0.468182	0	0.0600538	0.176079
Minc00987	63.7664	79.4953	88.2453	77.169
Minc00988	14.9818	10.4722	12.2159	12.5566
Minc00989	0	0	0	0
Minc00990	0.0936365	0	0	0.0312122
Minc00991	0.187273	0.926818	0.757575	0.623889
Minc00992	2.71546	0.567687	0.800361	1.36117
Minc00993	0.374546	0.0319096	0.0315544	0.146003
Minc00994	425.203	1260.07	754.722	813.331
Minc00995	2.15364	0.901177	16.2788	6.44455
Minc00996	8.80183	1.08489	2.85173	4.24615
Minc00997	10.9555	153.336	392.86	185.717
Minc00998	22.66	34.4499	61.7532	39.621
Minc00999	0.655455	0	0	0.218485
Minc01000	0	0	0	0
Minc01001	0.842728	1.71999	1.38565	1.31612
Minc01002	0.0936365	0	0	0.0312122
Minc01003	0.187273	0	0	0.0624243
Minc01004	0	0	0.316815	0.105605
Minc01005	0.468182	0	0	0.156061
Minc01006a	347.11	24.7577	27.2798	133.049
Minc01006b	0	1.69914e-05	2.20571e-05	1.30162e-05
Minc01007	72.5683	38.7107	38.6981	49.9924
Minc01008	0	35.7045	33.7905	23.165
Minc01009	0	38.5808	32.3168	23.6325
Minc01010	49.1592	16.1349	19.938	28.4107
Minc01011	158.807	66.4928	67.7605	97.6869
Minc01012	12.5473	0.372702	0.587296	4.50243
Minc01013	12.1727	7.90075	6.67865	8.91738
Minc01014	110.117	32.9545	33.9861	59.019
Minc01015	22.0982	16.3483	20.0049	19.4838
Minc01016	249.541	56.7242	65.1362	123.801
Minc01017	356.006	409.436	334.645	366.696
Minc01018	45.601	15.3532	16.6031	25.8524
Minc01019	2.52819	9.8771	17.9771	10.1275
Minc01020	6.83546	4.67515	8.16339	6.558
Minc01021	0.0936365	0	0	0.0312122
Minc01022	0	0	0	0
Minc01023	1.77909	2.56283	1.04355	1.79516
Minc01024	36.1437	9.06177	9.09289	18.0994
Minc01025	19.2891	11.0259	9.97459	13.4299
Minc01026	128.376	19.5255	22.9709	56.9573
Minc01027	27.3419	14.2339	14.1585	18.5781
Minc01028	13.7646	5.52767	5.98182	8.42468
Minc01029	0.280909	0	0.366788	0.215899
Minc01030	4.68182	9.46596	7.14877	7.09885
Minc01031	6.83546	6.99662	7.89044	7.24084
Minc01032	0.0936365	0	0	0.0312122
Minc01033	0.187273	0.628262	0	0.271845
Minc01034	0	0	0.316815	0.105605
Minc01035	1.49818	0.934966	0.918456	1.1172
Minc01036	2.62182	0.512509	0.376329	1.17022
Minc01037	0.187273	0	0.83271	0.339994
Minc01038	0	0.376758	1.10583	0.494197
Minc01039	71.2574	194.214	175.944	147.138
Minc01040	0	0	0	0
Minc01041	0	0	0	0
Minc01042	159.744	89.4518	70.5437	106.58
Minc01043	61.9874	127.82	97.4361	95.7478
Minc01044	19.8509	11.3747	9.68816	13.6379
Minc01045a	61.5192	15.3943	15.5266	30.8134
Minc01045b	0	0	0.217033	0.0723442
Minc01045c	0	9.77866	6.61873	5.4658
Minc01046	33.0537	18.3497	17.7046	23.036
Minc01047	24.9073	16.3873	16.512	19.2688
Minc01048	3.09	6.80534	7.3178	5.73772
Minc01049	0	0	4.12248	1.37416
Minc01050	4.40091	2.18424	6.63808	4.40774
Minc01051	291.584	25.6004	28.3135	115.166
Minc01052	0.842728	1.45798	2.57368	1.6248
Minc01053a	14.6073	9.58267	11.3713	11.8538
Minc01053b	0	10.5617	8.26426	6.27534
Minc01053c	0	0.00678786	0.000457748	0.0024152
Minc01054	0	0	0	0
Minc01055	0.0936365	0	3.00625	1.03329
Minc01056	4.21364	4.53904	6.04994	4.93421
Minc01057	0.0936365	0	0	0.0312122
Minc01058	0.280909	0.450588	0.439969	0.390489
Minc01059	54.7773	9.27807	7.92621	23.9939
Minc01060	2.99637	58.9991	59.7319	40.5758
Minc01061a	50.0955	38.6441	37.6656	42.1351
Minc01061b	0	11.4717	7.55759	6.3431
Minc01062	3.37091	21.9723	21.0984	15.4805
Minc01063	0	0	0	0
Minc01064	0.0936365	0.734018	0.263535	0.36373
Minc01065	48.691	30.3084	30.5832	36.5275
Minc01066	0.374546	0	0.380341	0.251629
Minc01067	2.80909	7.05278	6.66513	5.509
Minc01068	2.71546	4.23673	1.668	2.8734
Minc01069	135.117	12.5532	12.9711	53.5472
Minc01070a	537.567	52.6755	57.0973	215.78
Minc01070b	0	3.56298e-05	0.782961	0.260999
Minc01071	71.4446	16.951	23.6782	37.3579
Minc01072	5.52455	5.02322	3.48705	4.67827
Minc01073a	91.2956	49.5837	53.2953	64.7249
Minc01073b	0	1.76627	0.376635	0.714303
Minc01074	4.02637	14.5635	12.4322	10.3407
Minc01075a	0	2.271e-05	3.24916e-05	1.84005e-05
Minc01075b	0	20.9449	22.9111	14.6186
Minc01076	15.7309	8.32198	9.11534	11.0561
Minc01077	172.947	129.981	138.419	147.115
Minc01078	3.74546	2.60829	2.15306	2.83561
Minc01079	0	2950.65	2580.85	1843.84
Minc01080	132.215	37.7944	44.8315	71.6135
Minc01081	71.7255	15.7213	16.682	34.7096
Minc01082a	96.071	26.1134	26.9238	49.7027
Minc01082b	0	6.43592e-05	0.000303858	0.000122739
Minc01083	29.7764	45.8031	42.3496	39.3097
Minc01084	66.3883	118.598	106.667	97.2175
Minc01085	500.768	359.395	280.501	380.221
Minc01086	77.3437	18.7121	16.5543	37.5367
Minc01087	113.3	80.8087	68.0059	87.3716
Minc01088	256.002	51.5766	51.8437	119.807
Minc01089	312.746	82.0811	95.5695	163.465
Minc01090	72.1937	60.4817	60.5473	64.4076
Minc01091	13.5773	11.2582	13.3642	12.7332
Minc01092	46.0691	27.3358	29.1451	34.1834
Minc01093	53.5601	29.715	28.371	37.2153
Minc01094	60.1146	98.5141	101.692	86.7736
Minc01095	20.2255	18.7183	16.5411	18.495
Minc01096	72.4746	34.3945	35.6533	47.5075
Minc01097	0.187273	1.49584	1.94637	1.20983
Minc01098a	112.27	94.4818	95.7951	100.849
Minc01098b	0	29.7631	24.1337	17.9656
Minc01099	0	14.2404	14.6051	9.61518
Minc01100	0	184.803	226.23	137.011
Minc01101	2.62182	8.07815	7.56287	6.08761
Minc01102	17.9782	22.2175	21.0486	20.4148
Minc01103	0.655455	9.81113	10.9527	7.13977
Minc01104	37.5482	13.7353	15.1903	22.1579
Minc01105	4.12001	4.29307	4.20961	4.20756
Minc01106	69.3846	31.2477	29.1623	43.2649
Minc01107a	29.87	17.2984	16.7487	21.3057
Minc01107b	0	1.6014e-06	1.1867e-06	9.29367e-07
Minc01107c	0	9.3058e-06	5.2951e-06	4.86697e-06
Minc01108	35.7691	50.6937	55.3301	47.2643
Minc01109	1.40455	3.84195	3.38232	2.87627
Minc01110	0.655455	0.508407	0.583802	0.582555
Minc01111	25.2819	25.4541	24.5445	25.0935
Minc01112	43.7282	20.406	17.6867	27.2736
Minc01113	292.146	38.1048	38.1518	122.801
Minc01114	4.58819	5.3669	3.45037	4.46849
Minc01115	49.0655	18.8063	17.9867	28.6195
Minc01116	50.2828	19.758	15.966	28.6689
Minc01117	45.8819	21.9945	18.4006	28.759
Minc01118	0	66.469	56.6725	41.0472
Minc01119	162.74	50.8918	44.8356	86.1559
Minc01120	131.653	84.423	90.1234	102.066
Minc01121	1.21727	17.0693	15.223	11.1699
Minc01122	2.90273	0.994401	0.871555	1.58956
Minc01123	5.05637	13.1381	9.54157	9.24535
Minc01124a	0.655455	5.7807e-06	0.000121939	0.218528
Minc01124b	0	4.00191	4.4722	2.82471
Minc01124c	0	0.52807	0	0.176023
Minc01125	0.374546	0.894484	0.513884	0.594305
Minc01126	0.187273	0.986531	0.644307	0.606037
Minc01127	0	0.162586	0.128428	0.0970046
Minc01128	16.0118	8.40131	7.48995	10.6344
Minc01129	0	0	0	0
Minc01130	20.6937	14.0004	15.1382	16.6107
Minc01131	0	6.50736	6.48111	4.32949
Minc01132	0	310.709	304.15	204.953
Minc01133	23.5964	28.0289	28.0368	26.554
Minc01134	118.825	91.5757	79.1234	96.5079
Minc01135a	12.4537	3.38714	6.15421	7.33167
Minc01135b	0	3.17187	0.00161693	1.05783
Minc01135c	0	8.63514	5.6748	4.76998
Minc01136	496.086	649.152	706.862	617.367
Minc01137	61.5192	88.5332	84.9729	78.3417
Minc01138	65.3583	8.3568	9.1279	27.6143
Minc01139	32.4919	69.7586	83.5689	61.9398
Minc01140	0	19.3444	19.6864	13.0103
Minc01141	0	159.147	144.427	101.191
Minc01142	6.08637	11.756	11.8169	9.88643
Minc01143	5.99273	23.2863	21.5967	16.9586
Minc01144	77.4374	32.9786	26.6197	45.6786
Minc01145	0	67.4022	56.7425	41.3816
Minc01146a	10.3	24.0819	27.0898	20.4906
Minc01146b	0	5.86768	2.21814	2.69528
Minc01146c	0	1.93027	0.950726	0.960331
Minc01146d	0	0.00229872	0.662212	0.221503
Minc01147a	160.68	37.1307	38.0711	78.6273
Minc01147b	0	2.2843e-06	2.1176e-06	1.4673e-06
Minc01148	7.58456	10.7376	7.74084	8.68766
Minc01149	45.3201	9.30001	9.28616	21.3021
Minc01150	35.02	12.4427	10.3406	19.2678
Minc01151a	112.457	60.605	58.5717	77.2114
Minc01151b	0	1.3678e-05	0.000137398	5.03587e-05
Minc01151c	0	0.000169957	1.0386	0.346257
Minc01151d	0	9.94e-08	9.8718e-06	3.32373e-06
Minc01152	17.4164	9.15071	8.24675	11.6046
Minc01153	0	37.9824	51.3875	29.79
Minc01154	33.1473	13.5993	17.6118	21.4528
Minc01155	48.3164	12.3052	12.6263	24.416
Minc01156	116.765	167.932	153.573	146.09
Minc01157	3.74546	4.44514	3.16061	3.78374
Minc01158	3.93273	5.13274	6.83124	5.2989
Minc01159	1.40455	0.987803	0.948424	1.11359
Minc01160	2.15364	3.98097	8.09848	4.74436
Minc01161	5.61819	7.93462	7.54396	7.03226
Minc01162	75.8456	60.6099	47.6137	61.3564
Minc01163	173.883	258.329	265.632	232.615
Minc01164	39.2337	5.25406	4.92764	16.4718
Minc01165	74.8156	24.2797	20.9187	40.0046
Minc01166	18.9146	33.4074	21.6352	24.6524
Minc01167	38.9528	14.6443	11.4134	21.6702
Minc01168	269.018	102.636	119.131	163.595
Minc01169	64.7964	56.0243	58.9151	59.9119
Minc01170	53.5601	16.2473	15.33	28.3791
Minc01171	9.55092	54.666	55.6883	39.9684
Minc01172	0	5.82421	4.71684	3.51368
Minc01173	0	87.9593	97.0377	61.6657
Minc01174	35.1137	32.7569	35.354	34.4082
Minc01175	0	9.94428	6.96941	5.6379
Minc01176	115.079	52.5558	51.7396	73.1249
Minc01177	0	68.3627	54.8742	41.079
Minc01178	1.77909	7.24407	3.7472	4.25679
Minc01179	144.294	46.3402	48.0495	79.5612
Minc01180	12.1727	18.9497	17.48	16.2008
Minc01181	39.1401	13.5164	10.8344	21.1636
Minc01182	0.936365	5.59984	13.529	6.68839
Minc01183	22.4728	11.5771	11.9405	15.3301
Minc01184	0	344.363	391.159	245.174
Minc01185	41.481	24.9055	27.9964	31.4609
Minc01186	6.9291	9.93345	5.24269	7.36841
Minc01187	2.71546	2.47067	2.43124	2.53912
Minc01188	0.280909	3.06453	1.44163	1.59569
Minc01189	2.24728	13.0671	12.7591	9.35781
Minc01190	0.749092	2.04264	3.35072	2.04748
Minc01191	42.8855	30.5219	23.5572	32.3215
Minc01192	14.6073	9.13928	7.11248	10.2864
Minc01193	0	1.04744	1.41363	0.820355
Minc01194	48.8782	6.33823	7.51411	20.9102
Minc01195	16.0118	5.73366	6.62438	9.45663
Minc01196	0.0936365	14.3472	5.01495	6.48527
Minc01197	67.7928	9.89398	11.8453	29.844
Minc01198	187.741	13.9533	13.0035	71.566
Minc01199	110.304	106.652	96.8469	104.601
Minc01200a	0.655455	16.4957	13.4385	10.1965
Minc01200b	0	21.1992	12.7518	11.317
Minc01201	3.18364	15.8244	9.50776	9.50526
Minc01202	7.49092	5.79328	6.24388	6.50936
Minc01203	3.8391	0.563056	0.923137	1.7751
Minc01204	29.1209	13.9214	13.1218	18.7214
Minc01205	0	154.191	117.739	90.6431
Minc01206	102.719	20.5896	18.1066	47.1385
Minc01207	89.9847	15.113	15.9237	40.3405
Minc01208	0	16.0411	19.9199	11.987
Minc01209	107.495	30.0607	28.6817	55.4124
Minc01210	20.4128	2.5357	2.89889	8.61578
Minc01211	20.9746	6.93386	4.72906	10.8792
Minc01212	76.8756	14.9417	15.2304	35.6825
Minc01213	0.280909	0	0	0.0936365
Minc01214	3.74546	70.8602	64.0716	46.2258
Minc01215	16.7609	17.6076	12.6624	15.677
Minc01216	75.0028	42.4231	50.8184	56.0814
Minc01217	11.7046	15.1664	16.1905	14.3538
Minc01218	29.9637	10.1368	12.309	17.4698
Minc01219	174.351	10.1113	10.5781	65.0135
Minc01220	485.318	13.7229	17.965	172.335
Minc01221	66.1074	11.3182	12.3673	29.931
Minc01222	33.8028	13.6032	15.8635	21.0898
Minc01223	35.5819	118.637	101.532	85.2502
Minc01224	12.8282	4.68385	3.35711	6.95639
Minc01225	94.8538	109.585	89.9623	98.1338
Minc01226	36.7991	11.0918	10.4413	19.4441
Minc01227	146.447	16.7438	19.0798	60.757
Minc01228	422.675	61.5028	62.9295	182.369
Minc01229	50.1892	164.909	151.887	122.328
Minc01230	37.9228	48.628	51.6156	46.0555
Minc01231	18.54	16.4436	15.5555	16.8464
Minc01232	7.77183	12.4772	14.1561	11.4684
Minc01233	5.71183	12.5818	11.2264	9.84002
Minc01234	26.2182	28.2219	29.8233	28.0878
Minc01235	88.7674	73.0393	66.6954	76.1674
Minc01236	0.0936365	0	0	0.0312122
Minc01237	26.78	42.8454	39.2156	36.2803
Minc01238	15.45	21.6718	17.4355	18.1858
Minc01239	18.9146	18.6135	19.3499	18.9593
Minc01240	45.8819	124.278	114.652	94.9373
Minc01241	0	35.9357	23.2318	19.7225
Minc01242	192.704	154.422	159.029	168.718
Minc01243	164.051	59.1346	70.1718	97.7858
Minc01244	30.2446	39.4731	37.6189	35.7789
Minc01245	12.6409	8.28793	7.67086	9.53324
Minc01246	0	7.68799	10.2473	5.97844
Minc01247	0	4.37415	5.1121	3.16208
Minc01248	61.051	38.7674	32.2078	44.0087
Minc01249	7.49092	1.03289	0.582621	3.03548
Minc01250	0	28.6779	25.8829	18.1869
Minc01251	161.055	35.0512	34.5554	76.8871
Minc01252	0	0	0	0
Minc01253	52.9982	10.4504	8.97688	24.1418
Minc01254	0.561819	1.28222	0.631189	0.825075
Minc01255	37.5482	9.08445	13.0175	19.8834
Minc01256	14.9818	6.33714	7.35212	9.55703
Minc01257	0	0	0	0
Minc01258	97.9438	15.4594	15.1092	42.8375
Minc01259	41.6682	6.0861	7.65559	18.47
Minc01260	2.06	16.574	13.5999	10.7446
Minc01261	4.96273	13.0592	11.3728	9.79825
Minc01262	0	0	0	0
Minc01263	0.0936365	0.646503	1.11383	0.61799
Minc01264	2.43455	0.368175	0.905541	1.23609
Minc01265a	28.3719	27.1885	20.4666	25.3423
Minc01265b	0	1.98843	0.00038545	0.662939
Minc01266	2.34091	3.00311	2.85516	2.73306
Minc01267	0	134.072	110.185	81.419
Minc01268	5.8991	8.34715	8.2659	7.50405
Minc01269	0	0	0	0
Minc01270	2.15364	0.235157	0.300459	0.896419
Minc01271	0	0	0	0
Minc01272	0.842728	0	0	0.280909
Minc01273	1.31091	0.483771	0	0.598227
Minc01274	0	0	0	0
Minc01275	25.75	15.2655	13.855	18.2902
Minc01276	0.374546	0.0946921	0.186827	0.218688
Minc01277	23.69	4.87972	6.02871	11.5328
Minc01278	131.84	281.822	218.643	210.768
Minc01279	18.2591	7.62618	6.99835	10.9612
Minc01280	0	2.6446	1.54604	1.39688
Minc01281	7.67819	9.96918	6.44796	8.03178
Minc01282	0.0936365	5.853	2.37885	2.77516
Minc01283	7.11637	26.4111	22.1797	18.569
Minc01284	12.8282	3.97851	4.6631	7.1566
Minc01285	3.09	22.1032	7.33649	10.8432
Minc01286	4.68182	43.515	6.43634	18.2111
Minc01287	0	0	0	0
Minc01288	0	0	0.275625	0.091875
Minc01289	3.65182	7.20245	5.14324	5.33251
Minc01290	0	10.5522	0	3.51741
Minc01291	0.280909	4.14224	0	1.47438
Minc01292	1.31091	1.92398	0.942634	1.39251
Minc01293	0.374546	0	0	0.124849
Minc01294	0	28.356	21.1142	16.4901
Minc01295	0	0	0	0
Minc01296a	73.3174	34.8449	36.0053	48.0558
Minc01296b	0	2.86694	1.87534	1.58076
Minc01297	8.61456	13.3067	14.3539	12.0917
Minc01298a	21.7237	6.2542	6.43332	11.4704
Minc01298b	0	8.94542	8.62972	5.85838
Minc01298c	0	0.682889	0.0800473	0.254312
Minc01298d	0	3.3e-09	0	1.1e-09
Minc01299	2.90273	4.87224	4.92661	4.23386
Minc01300	155.998	140.422	189.186	161.869
Minc01301	143.732	116.108	109.198	123.013
Minc01302	15.7309	16.7987	15.7082	16.0793
Minc01303	139.05	67.3719	78.2841	94.9021
Minc01304	0.655455	1.16334	0.809055	0.875952
Minc01305	0	0.427228	0.494502	0.307243
Minc01306	0.655455	4.18139	1.15243	1.99642
Minc01307	23.69	5.4754	4.1716	11.1123
Minc01308	11.4237	6.76906	7.39469	8.52913
Minc01309	31.7428	12.1285	11.5324	18.4679
Minc01310a	14.5137	26.4218	26.0289	22.3215
Minc01310b	0	0.000421464	0.00164424	0.000688567
Minc01311	4.96273	6.38066	4.94443	5.42928
Minc01312	30.8064	14.6321	13.3701	19.6029
Minc01313	155.717	18.6688	19.7282	64.7048
Minc01314	1.77909	9.27396	7.44912	6.16739
Minc01315	0	0.611531	0.602516	0.404682
Minc01316	0	0	3.58321	1.1944
Minc01317	0	3.19342	0	1.06447
Minc01318	379.04	233.485	226.813	279.779
Minc01319	0.0936365	0.189537	0.559317	0.28083
Minc01320	111.053	36.0885	31.0192	59.3869
Minc01321	92.8874	35.3695	29.6708	52.6426
Minc01322	6.64819	4.13272	3.75594	4.84562
Minc01323	2.71546	7.27548	3.22759	4.40618
Minc01324	0.655455	0.447242	0.293648	0.465448
Minc01325	53.0919	19.7859	20.8346	31.2375
Minc01326	79.2165	32.1952	33.7097	48.3738
Minc01327	0	0	0	0
Minc01328	30.4319	6.45273	7.08366	14.6561
Minc01329	2.24728	0.139725	0.0530634	0.813355
Minc01330	0	0.154023	0.349494	0.167839
Minc01331	0.749092	0.768391	0.375813	0.631099
Minc01332	0.374546	0.337445	0.495751	0.402581
Minc01333	0.280909	0	0.510598	0.263836
Minc01334	0.0936365	0.243616	0.47849	0.271914
Minc01335	0.561819	0.208825	0.0589749	0.276539
Minc01336	0.187273	0.359339	0.351734	0.299448
Minc01337	0	0	0	0
Minc01338	0	0	0.191127	0.063709
Minc01339	4.58819	1.41398	1.81077	2.60431
Minc01340	0	2.90571	2.46573	1.79048
Minc01341	0	12.036	4.08166	5.37255
Minc01342	23.8773	18.1537	19.3886	20.4732
Minc01343	7.9591	2.98145	2.42709	4.45588
Minc01344	0	182.072	146.793	109.622
Minc01345	0.280909	9.1936	8.64976	6.04142
Minc01346	0	117.863	126.525	81.4627
Minc01347	294.487	77.2266	79.8944	150.536
Minc01348	11.7046	21.3262	28.4323	20.4877
Minc01349	2.24728	3.25125	1.42176	2.30676
Minc01350	57.3055	20.1773	18.1831	31.8886
Minc01351	28.1846	13.1925	11.4461	17.6077
Minc01352	270.984	101.835	114.95	162.59
Minc01353	3.65182	2.65267	1.0161	2.4402
Minc01354	411.813	99.3794	113.623	208.272
Minc01355	30.6191	8.81672	7.27348	15.5698
Minc01356	0.749092	2.02593	0.497254	1.09076
Minc01357	0.468182	1.36176	0.6605	0.830149
Minc01358	123.6	38.756	32.0334	64.7965
Minc01359	7.11637	2.85784	1.21978	3.73133
Minc01360	18.54	16.7125	18.7907	18.0144
Minc01361	65.7328	18.1749	24.7875	36.2317
Minc01362	85.9583	33.4075	32.0518	50.4725
Minc01363	9.27001	7.08634	4.95751	7.10462
Minc01364	21.63	7.22434	6.14563	11.6667
Minc01365	21.2555	5.65292	5.57581	10.8281
Minc01366	306.472	43.9115	45.2712	131.885
Minc01367	3.09	247.518	405.717	218.775
Minc01368	236.151	76.2757	85.45	132.626
Minc01369	58.4292	51.2142	50.5783	53.4072
Minc01370	0	10.5257	9.73127	6.75234
Minc01371	23.5028	4.06534	4.34918	10.6391
Minc01372	39.6082	13.2805	11.5735	21.4874
Minc01373	3.55819	3.95785	3.24441	3.58681
Minc01374	35.02	19.7083	27.0643	27.2642
Minc01375	31.3682	11.8579	12.1653	18.4638
Minc01376	22.66	9.42094	10.6415	14.2408
Minc01377	0	558.021	552.485	370.169
Minc01378	32.5855	18.2172	15.5772	22.1266
Minc01379	4.40091	17.4102	19.3414	13.7175
Minc01380	135.492	51.7308	67.7607	84.9945
Minc01381	333.44	41.7473	46.3914	140.526
Minc01382	148.039	28.6882	32.9513	69.8929
Minc01383	68.9165	89.9522	74.68	77.8496
Minc01384	105.528	392.045	262.571	253.382
Minc01385	14.7009	16.5275	17.0264	16.0849
Minc01386a	2.43455	7.58438	10.5816	6.86684
Minc01386b	0	15.5894	9.24897	8.27947
Minc01387a	96.9138	43.1163	32.8969	57.6423
Minc01387b	0	1.43768	1.15543	0.864369
Minc01388	141.672	63.8111	59.9773	88.4868
Minc01389a	119.387	29.1962	31.8162	60.133
Minc01389b	0	46.8468	85.7491	44.1986
Minc01390	118.544	115.409	146.426	126.793
Minc01391	123.038	28.3185	33.6035	61.6535
Minc01392	9.08274	3.24011	2.66255	4.99513
Minc01393	61.8001	270.802	340.346	224.316
Minc01394	40.9191	24.2756	22.6094	29.268
Minc01395	54.5901	17.9631	15.9457	29.4996
Minc01396	197.948	121.969	112.668	144.195
Minc01397	7.11637	56.7313	50.5512	38.133
Minc01398	2.15364	44.1422	45.5681	30.6213
Minc01399	0	70.454	79.2319	49.8953
Minc01400a	0	242.64	80.0904	107.577
Minc01400b	0	0.00797522	0.0114245	0.00646658
Minc01400c	0	1.54857	0.430982	0.65985
Minc01401a	10.0191	54.5535	24.5171	29.6966
Minc01401b	0	1.21162	0.26803	0.493216
Minc01402	0	0	0	0
Minc01403	2.62182	3.19972	3.20963	3.01039
Minc01404	8.9891	25.3648	34.8725	23.0755
Minc01405	1.68546	1.97813	2.10781	1.9238
Minc01406	124.068	43.8714	43.506	70.4819
Minc01407	867.636	245.449	304.787	472.624
Minc01408a	0	0.370454	0.0822795	0.150911
Minc01408b	0	0.00104432	0.00105844	0.000700919
Minc01409	0	0	6.22301	2.07434
Minc01410	0	0	0	0
Minc01411	0.187273	0.693083	1.1199	0.666752
Minc01412	0	0	0	0
Minc01413	0	0.365526	0.688712	0.351413
Minc01414	0	0.472201	0.1152	0.1958
Minc01415	0.374546	0.111775	0.220416	0.235579
Minc01416	0	0	0	0
Minc01417	0	1.58765	1.52701	1.03822
Minc01418	0	1.17209	2.22009	1.13073
Minc01419	0	0.304763	0.580308	0.295024
Minc01420	0.187273	0.132156	0.130222	0.149884
Minc01421	0	0	0	0
Minc01422	0	0	0.226874	0.0756246
Minc01423	0	0	0	0
Minc01424	0	0	0	0
Minc01425	0.561819	3.42251	6.66027	3.5482
Minc01426	0	0	0	0
Minc01427	0	0.266038	0.216549	0.160862
Minc01428	0	0	0	0
Minc01429	0	0	0	0
Minc01430	0	0.289227	0.158658	0.149295
Minc01431	0	0.281073	0.166276	0.149117
Minc01432	370.145	696.643	705.761	590.85
Minc01433	11.33	7.6902	9.97938	9.66653
Minc01434	164.8	151.189	149.892	155.294
Minc01435	35.7691	6.42975	7.49046	16.5631
Minc01436	47.661	18.3654	20.864	28.9634
Minc01437	156.935	39.5706	34.5557	77.0204
Minc01438	69.6655	57.1788	62.9792	63.2745
Minc01439	400.483	62.6355	70.8677	177.995
Minc01440a	377.73	78.0858	72.3755	176.064
Minc01440b	0	24.0397	31.2669	18.4355
Minc01441	62.9237	41.5935	43.1663	49.2278
Minc01442	5.33728	4.74519	7.91571	5.99939
Minc01443	3.74546	7.18127	5.07128	5.33267
Minc01444	0.561819	3.44161	2.75981	2.25441
Minc01445	1.68546	0	0	0.561819
Minc01446	40.7319	8.9353	8.9445	19.5372
Minc01447	19.1955	22.6879	20.4743	20.7859
Minc01448	0.936365	3.4616	1.90186	2.09994
Minc01449	0.842728	1.52587	0	0.789531
Minc01450	228.754	540.09	596.88	455.241
Minc01451	4.21364	33.4289	31.0325	22.8917
Minc01452	0	69.4305	66.0617	45.1641
Minc01453	24.9073	12.5752	13.2006	16.8944
Minc01454	0	0	0	0
Minc01455	143.451	57.5717	48.0976	83.0401
Minc01456	23.69	71.5752	64.1357	53.1337
Minc01457a	12.1727	14.7977	15.5101	14.1602
Minc01457b	0	8.6733e-06	8.1099e-06	5.5944e-06
Minc01458	331.192	487.811	501.047	440.017
Minc01459	75.9392	80.0213	85.7218	80.5608
Minc01460	0	67.3881	51.8015	39.7299
Minc01461	24.2518	16.1888	17.8162	19.4189
Minc01462	531.387	1972.28	1439.38	1314.35
Minc01463	57.0246	44.0622	47.3937	49.4935
Minc01464	38.11	64.794	63.1581	55.354
Minc01465	50.5637	20.0794	17.5258	29.3896
Minc01466	57.7737	20.7785	26.3384	34.9635
Minc01467	130.342	119.574	116.441	122.119
Minc01468	41.6682	241.212	222.827	168.569
Minc01469	1.49818	2.86111	2.11272	2.15734
Minc01470	106.277	130.393	132.483	123.051
Minc01471	0	0	0	0
Minc01472	84.1792	16.6144	17.8819	39.5585
Minc01473	0	30.2143	30.512	20.2421
Minc01474	33.8028	11.3465	12.4563	19.2019
Minc01475	22.4728	134.121	131.077	95.8903
Minc01476	33.3346	322.78	232.664	196.26
Minc01477	0	0	0	0
Minc01478	44.7582	28.3898	23.9509	32.3663
Minc01479	248.979	745.878	747.51	580.789
Minc01480	0.468182	11.5673	15.0181	9.01786
Minc01481	18.6337	13.9187	13.2824	15.2782
Minc01482	107.776	25.8451	23.4254	52.3487
Minc01483a	5.43092	1.57677e-05	1.40646e-05	1.81032
Minc01483b	0	26.2215	25.8697	17.3638
Minc01484	0	49.9033	42.4201	30.7744
Minc01485	0.0936365	5.35922	5.1503	3.53439
Minc01486a	254.41	151.928	131.241	179.193
Minc01486b	0	5.82415	10.4153	5.41316
Minc01487	339.62	94.3613	97.4447	177.142
Minc01488	0.468182	1.05723	1.03926	0.854891
Minc01489	11.9855	3.8876	4.10351	6.65886
Minc01490	0	3.01247	1.91515	1.64254
Minc01491	0	0	0	0
Minc01492	0.187273	1.80728	0	0.66485
Minc01493	0.468182	0.44229	0.339829	0.416767
Minc01494	37.8291	22.8306	25.7887	28.8162
Minc01495	17.8846	7.24473	4.22653	9.78528
Minc01496	37.08	11.6705	8.53389	19.0948
Minc01497	0.280909	0	5.87435	2.05175
Minc01498	0.187273	0	0.434722	0.207332
Minc01499	28.2782	27.9517	13.2083	23.1461
Minc01500	0	0	0	0
Minc01501	0	0.198345	0.195051	0.131132
Minc01502	0	0	0	0
Minc01503	1.77909	0.667714	0.314995	0.920601
Minc01504	4.40091	0.978771	0.967275	2.11565
Minc01505	0	0	0	0
Minc01506	0	0	0	0
Minc01507	0.0936365	0.71665	0	0.270095
Minc01508	5.71183	8.89863	8.52583	7.7121
Minc01509	1.31091	1.82192	1.56631	1.56638
Minc01510	56.0883	209.659	349.277	205.008
Minc01511	0	0	0	0
Minc01512	0	0	0	0
Minc01513	19.2891	0	0	6.42971
Minc01514	0	0	0	0
Minc01515	0.374546	0	0	0.124849
Minc01516	5.52455	0	1.41582	2.31346
Minc01517	0.842728	0.192385	0.378447	0.471187
Minc01518	0	0	0	0
Minc01519	0.187273	0.263654	0	0.150309
Minc01520	0	0	0	0
Minc01521	0	0.0961925	0.283836	0.126676
Minc01522a	87.1756	22.5766	29.6944	46.4822
Minc01522b	0	1.2195e-06	8.082e-07	6.759e-07
Minc01522c	0	23.4174	27.5114	16.9762
Minc01523	0	0	0	0
Minc01524	0	0	0	0
Minc01525	207.873	161.152	147.068	172.031
Minc01526	3.93273	2.57359	2.04216	2.84949
Minc01527	0	0	0	0
Minc01528	46.5373	18.4335	14.7662	26.579
Minc01529	4.58819	1.28345	0.333466	2.06837
Minc01530	0.374546	0	0.439818	0.271455
Minc01531a	0	54.078	46.2968	33.4583
Minc01531b	0	26.1341	21.764	15.966
Minc01531c	0	22.0288	13.287	11.7719
Minc01532	37.361	47.4572	40.1598	41.6593
Minc01533	0.561819	52.4147	20.9566	24.6444
Minc01534	45.3201	20.52	23.2657	29.7019
Minc01535	0	8.96639	7.94786	5.63808
Minc01536	0	0.502184	0.489656	0.330613
Minc01537	0.0936365	0	0	0.0312122
Minc01538	0	0	0	0
Minc01539	0.187273	0	0.718917	0.302063
Minc01540	1.21727	0.463659	0	0.560311
Minc01541	0	2.97099	0.818975	1.26332
Minc01542a	83.0556	52.7409	59.0651	64.9539
Minc01542b	0	10.3924	5.18673	5.19303
Minc01542c	0	2.47608	4.9628	2.47963
Minc01543	0.280909	3.3929	4.06949	2.5811
Minc01544	0.0936365	0	0	0.0312122
Minc01545	2.52819	3.34543	2.33153	2.73505
Minc01546	104.124	17.2548	24.1841	48.5209
Minc01547	117.514	56.3331	65.6884	79.8451
Minc01548	0.187273	0	0	0.0624243
Minc01549	46.631	24.9245	27.486	33.0138
Minc01550	155.156	50.0752	50.5376	85.2562
Minc01551	0	0.210289	0.826884	0.345724
Minc01552	0	0	0	0
Minc01553	60.3019	56.764	59.8495	58.9718
Minc01554	0	17.6098	20.874	12.8279
Minc01555	0	16.1751	14.1565	10.1106
Minc01556	0.749092	28.6945	7.52243	12.322
Minc01557	108.806	148.384	149.735	135.642
Minc01558	0	8.54844	10.4379	6.32879
Minc01559	0.374546	0	0.659627	0.344724
Minc01560	3.55819	1.57116	1.02809	2.05248
Minc01561	2.99637	2.85047	0.482248	2.1097
Minc01562	0.936365	2.82659	1.17532	1.64609
Minc01563	0	4.13117	5.36361	3.16493
Minc01564	416.589	85.9793	138.091	213.553
Minc01565a	0.749092	2.48872	2.44368	1.89383
Minc01565b	0	6.13372e-05	7.74954e-05	4.62775e-05
Minc01566	0.187273	0.987803	0	0.391692
Minc01567	21.9109	5.18355	5.12881	10.7411
Minc01568	0.280909	4.22603	2.04828	2.18507
Minc01569	1.59182	3.30112	2.41998	2.43764
Minc01570	83.3365	27.6864	26.4154	45.8127
Minc01571	0	0	0	0
Minc01572	0	25.1905	24.0866	16.4257
Minc01573	2.43455	0.300689	1.47402	1.40309
Minc01574	6.18001	4.20367	9.69804	6.6939
Minc01575	7.77183	5.37912	2.81776	5.3229
Minc01576	0.280909	4.15036	1.80061	2.07729
Minc01577	9.83183	17.1305	16.3508	14.4377
Minc01578	1.68546	25.9053	22.3515	16.6474
Minc01579	0	0.662787	0.758024	0.473603
Minc01580	0.468182	24.2115	22.9748	15.8848
Minc01581	0.0936365	0.207266	0.408823	0.236575
Minc01582	0.936365	0.328739	0.360972	0.542025
Minc01583	0.280909	1.08715	0.213695	0.527252
Minc01584	0.749092	0.288103	0.521797	0.519664
Minc01585	0	0	0	0
Minc01586	0.749092	0.228878	0.62054	0.532837
Minc01587a	3577.01	1340.24	1607.69	2174.98
Minc01587b	0	673.023	688.748	453.924
Minc01588	951.347	2463.28	2596.52	2003.72
Minc01589	396.457	601.362	585.184	527.668
Minc01590	182.123	671.885	415.603	423.204
Minc01591	0	0	0	0
Minc01592	5.52455	45.5117	19.7409	23.5924
Minc01593a	1126.73	1062.54	1263.5	1150.92
Minc01593b	0	0.464755	0.413357	0.292704
Minc01594	1.21727	32.3947	22.8045	18.8055
Minc01595	19.0082	2.89119	3.89817	8.59919
Minc01596	0	1.6462	1.61706	1.08776
Minc01597	4.30728	3.9669	4.29111	4.18843
Minc01598	3.93273	5.35246	6.8811	5.38876
Minc01599	9.36365	10.483	9.5675	9.8047
Minc01600	0	51.1487	53.8022	34.9836
Minc01601	36.7055	58.5118	64.708	53.3084
Minc01602	0	13.7962	7.35023	7.04882
Minc01603	39.421	58.6254	56.5089	51.5184
Minc01604	0	2.31546	1.92788	1.41445
Minc01605	0	0.514384	0.757428	0.423937
Minc01606	0	0.690965	0.478274	0.389746
Minc01607	0.936365	0	15.8552	5.59718
Minc01608	76.5946	241.814	317.121	211.843
Minc01609	19.4764	53.5835	36.5012	36.5204
Minc01610	5.43092	5.60734	3.43523	4.8245
Minc01611	2.62182	7.99236	7.49689	6.03702
Minc01612	6.27364	12.6689	11.8079	10.2502
Minc01613	7.39728	10.0279	11.6517	9.6923
Minc01614	4.30728	49.0682	62.4301	38.6019
Minc01615	3.09	10.122	11.5501	8.25405
Minc01616	0	0	0	0
Minc01617	3.55819	1.18532	1.36266	2.03539
Minc01618	0	12.9368	3.3025	5.41309
Minc01619	68.7292	60.8532	49.2135	59.5986
Minc01620	125.941	75.1067	68.7225	89.9235
Minc01621	0.0936365	1.80974	1.17307	1.02548
Minc01622	0.561819	1.95317	2.38363	1.63287
Minc01623	63.7664	13.7577	13.2521	30.2587
Minc01624	1.31091	0.329268	0	0.546726
Minc01625	0	1.83344	2.64715	1.49353
Minc01626	0.374546	5.49949	5.45545	3.7765
Minc01627	0	10.0625	8.50204	6.18819
Minc01628	25.75	55.9984	66.4853	49.4112
Minc01629	0.280909	85.6375	9.15311	31.6905
Minc01630	1.03	20.1899	21.8976	14.3725
Minc01631	0.374546	3.66005	2.55974	2.19811
Minc01632	26.0309	17.8737	14.0347	19.3131
Minc01633a	542.811	175.922	202.288	307.007
Minc01633b	0	0	5.59112	1.86371
Minc01633c	0	13.9756	15.0005	9.65871
Minc01634a	98.131	9.38213	10.0555	39.1896
Minc01634b	0	20.1575	22.1016	14.0864
Minc01635	0.468182	4.2471	0	1.57176
Minc01636	131.559	38.049	35.114	68.2408
Minc01637	80.0592	15.8665	17.4799	37.8019
Minc01638	60.6764	25.4576	26.0876	37.4072
Minc01639	2.52819	7.9339	20.3992	10.2871
Minc01640a	183.621	4.51977e-05	3.13542e-05	61.2071
Minc01640b	0	16.9359	18.1009	11.679
Minc01640c	0	40.7475	39.9096	26.8857
Minc01640d	0	8.37382	4.60002	4.32461
Minc01640e	0	5.43188	9.38613	4.93934
Minc01641a	263.868	64.9897	69.7983	132.885
Minc01641b	0	13.3739	14.3652	9.24638
Minc01642	74.7219	24.6182	27.9287	42.4229
Minc01643	0	23.8562	26.9681	16.9414
Minc01644	49.4401	41.0877	47.9298	46.1525
Minc01645	7.58456	29.4136	44.1319	27.0434
Minc01646	10.7682	9.89945	9.38094	10.0162
Minc01647	30.4319	11.4247	12.2243	18.027
Minc01648	0	33.9647	29.9103	21.2917
Minc01649	150.848	63.1614	65.1491	93.053
Minc01650	32.4919	8.04775	10.3572	16.9656
Minc01651	233.529	243.305	243.734	240.19
Minc01652	0	7.85172	6.90319	4.9183
Minc01653	55.5264	16.7129	13.3466	28.5287
Minc01654	61.5192	31.6588	37.6854	43.6211
Minc01655	13.6709	8.10341	8.79889	10.1911
Minc01656a	96.9138	90.2856	90.7062	92.6352
Minc01656b	0	93.2218	97.9626	63.7281
Minc01656c	0	0.000723139	0.000589919	0.000437686
Minc01657	29.9637	33.542	30.1213	31.209
Minc01658	0	0.308386	1.64581	0.651399
Minc01659	8.33365	12.8078	12.0981	11.0799
Minc01660	0	17.6482	16.4725	11.3736
Minc01661	46.7246	17.6744	13.0361	25.8117
Minc01662	398.142	118.939	108.564	208.549
Minc01663	0.187273	5.54663	5.18572	3.63987
Minc01664	37.08	12.8913	10.7187	20.23
Minc01665	32.7728	22.0001	26.0428	26.9385
Minc01666	59.4592	128.886	127.826	105.39
Minc01667	36.5182	58.8811	53.2677	49.5557
Minc01668	0.374546	88.1642	84.345	57.6279
Minc01669	52.811	17.4589	19.4386	29.9028
Minc01670a	1.03	29.9004	51.0858	27.3387
Minc01670b	0	1.50635	0.00577717	0.504041
Minc01671	7.11637	58.4451	31.6706	32.4107
Minc01672	12.0791	3.60299	2.8038	6.16197
Minc01673	0	0.41264	0	0.137547
Minc01674	0	0	0	0
Minc01675	0	0	0	0
Minc01676	0.280909	3.69358	1.7772	1.91723
Minc01677	0	0.211446	0	0.0704821
Minc01678	0	0	0	0
Minc01679	363.871	938.253	858.038	720.054
Minc01680	0	104.22	81.3168	61.8455
Minc01681a	0	0.890349	0.438153	0.442834
Minc01681b	0	0.000560965	2.7804e-06	0.000187915
Minc01682	0	1.13608	2.08618	1.07409
Minc01683	0.749092	1.5573	1.6582	1.32153
Minc01684	42.6982	7.29407	10.4587	20.1503
Minc01685	18.3528	37.6937	45.2871	33.7778
Minc01686	2.80909	5.75408	7.2177	5.26029
Minc01687	0.561819	0.469987	0.562068	0.531291
Minc01688	10.2064	10.5461	12.1622	10.9716
Minc01689	0.374546	2.23629	0.375499	0.995445
Minc01690	1.77909	2.56373	2.21071	2.18451
Minc01691	0	8.87373	10.4281	6.43393
Minc01692	0	531.515	284.168	271.894
Minc01693	29.1209	31.1593	25.2881	28.5228
Minc01694	0.655455	0.1551	0	0.270185
Minc01695	21.1618	10.6233	8.31027	13.3651
Minc01696	3.65182	78.6913	79.4983	53.9471
Minc01697	360.875	107.767	115.934	194.859
Minc01698a	0	3.23685	2.34483	1.86056
Minc01698b	0	0.144227	0.501844	0.215357
Minc01699	23.69	73.7439	60.7636	52.7325
Minc01700	35.2073	23.6801	21.2742	26.7205
Minc01701	9.73819	26.5786	21.1796	19.1655
Minc01702	156.373	26.0551	29.4992	70.6424
Minc01703	103.187	63.4662	71.891	79.5149
Minc01704a	70.2274	25.228	20.6837	38.713
Minc01704b	0	1.2942e-05	0.384166	0.12806
Minc01705	71.2574	29.6047	34.1963	45.0194
Minc01706	42.6982	18.1542	13.5237	24.792
Minc01707	2.71546	14.5081	37.3381	18.1872
Minc01708	15.0755	9.03388	7.02215	10.3772
Minc01709	13.5773	9.61196	10.397	11.1954
Minc01710	26.3119	20.188	14.688	20.396
Minc01711a	68.3546	40.6613	41.873	50.2963
Minc01711b	0	1.27894	0.45813	0.579023
Minc01712a	26.2182	12.4336	7.94143	15.5311
Minc01712b	0	4.42866	4.47389	2.96752
Minc01713	2.52819	0.97029	1.69452	1.731
Minc01714	0.187273	0.236813	0.479816	0.301301
Minc01715	0.187273	1.38426	2.99447	1.522
Minc01716	33.1473	45.5207	52.0503	43.5728
Minc01717	5.15001	20.6516	10.7883	12.1966
Minc01718	55.5264	9.16603	10.6833	25.1252
Minc01719	77.6246	46.2859	47.2457	57.0521
Minc01720	152.534	57.1518	47.151	85.6122
Minc01721	23.4091	54.7052	65.3478	47.8207
Minc01722	158.527	30.1891	33.0243	73.9133
Minc01723	31.1809	14.9914	21.4139	22.5287
Minc01724	14.6073	5.55696	4.63755	8.26727
Minc01725	71.9128	74.3231	93.9493	80.0617
Minc01726	9.55092	90.916	112.407	70.958
Minc01727	0	0.190221	0.558268	0.249496
Minc01728	0	0	0	0
Minc01729	0.749092	0.569047	0.80022	0.706119
Minc01730	28.7464	5.67134	4.16299	12.8602
Minc01731	1.12364	0.438682	0.300868	0.621063
Minc01732	45.8819	10.6302	10.1183	22.2101
Minc01733	47.2864	48.6515	53.2543	49.7307
Minc01734	13.1091	89.451	44.3794	48.9798
Minc01735	11.7982	9.82855	11.2617	10.9628
Minc01736	85.6774	53.2723	49.3972	62.7823
Minc01737	4.30728	2.14201	0.739299	2.3962
Minc01738	0	0	0	0
Minc01739	2.99637	5.52666	6.16088	4.89464
Minc01740	0.374546	0.347978	0.270904	0.331143
Minc01741	2.06	4.21945	3.71399	3.33115
Minc01742	0	0.0753699	0.111594	0.0623212
Minc01743	0.749092	0.728853	0.26762	0.581855
Minc01744a	0	45.0172	48.4766	31.1646
Minc01744b	0	1.29069	1.13399	0.808227
Minc01745	92.0447	73.0345	72.4509	79.1767
Minc01746	0.374546	1.34863	0.665763	0.796314
Minc01747	0	0	0	0
Minc01748	1.31091	2.05312	2.29791	1.88731
Minc01749	1.49818	1.35441	1.87197	1.57486
Minc01750	0	20.9599	21.0861	14.0153
Minc01751	0	25.5279	29.2581	18.262
Minc01752	0	0	0	0
Minc01753	0	67.4175	69.7092	45.7089
Minc01754	0.842728	0.373497	0.402276	0.539501
Minc01755	20.0382	20.2036	18.1694	19.4704
Minc01756	122.383	19.3276	23.7073	55.1393
Minc01757	73.9728	27.7317	25.4457	42.3834
Minc01758	5.52455	2.39743	1.89296	3.27165
Minc01759	2.34091	2.70583	2.64852	2.56509
Minc01760	1.59182	2.84898	1.22285	1.88788
Minc01761	81.4637	13.5751	12.0592	35.6993
Minc01762	332.035	102.23	100.936	178.4
Minc01763	4.49455	0	0	1.49818
Minc01764	1.96637	0.85617	0.591388	1.13797
Minc01765	45.1328	29.1344	26.5247	33.5973
Minc01766	2.06	1.10609	0.273	1.14636
Minc01767	0.936365	0.315151	0.103599	0.451705
Minc01768	4.77546	2.19395	1.13839	2.7026
Minc01769	3.93273	77.0855	78.6303	53.2162
Minc01770	3.46455	15.5677	13.4655	10.8326
Minc01771	1.12364	1.75213	2.56759	1.81445
Minc01772	0.187273	0.638158	0	0.275144
Minc01773	0	0	0	0
Minc01774	0.187273	0	0	0.0624243
Minc01775	0	0	0	0
Minc01776	0.749092	0	0.694426	0.481173
Minc01777	0	0	0	0
Minc01778	0.374546	0.21743	0.42739	0.339789
Minc01779	0	0.451719	0.210139	0.220619
Minc01780	15.9182	1.89059	1.67359	6.49413
Minc01781	2.43455	2.86308	1.23252	2.17671
Minc01782	1.68546	2.42044	1.98738	2.03109
Minc01783	2.43455	3.0072	2.75362	2.73179
Minc01784	0.280909	3.11456	3.24449	2.21332
Minc01785	0	8.17028	9.02844	5.73291
Minc01786	23.0346	106.601	105.106	78.2471
Minc01787	0	25.393	21.6587	15.6839
Minc01788a	2.99637	9.01335	7.15648	6.38873
Minc01788b	0	0.00190655	0.234321	0.0787425
Minc01789	1.31091	9.87803	10.9069	7.36527
Minc01790	2.24728	38.5299	49.45	30.0757
Minc01791	13.0155	102.127	93.6091	69.5839
Minc01792	27.7164	13.7015	13.7463	18.3881
Minc01793	0.374546	0.405056	0	0.259867
Minc01794	31.8364	4.11328	4.57062	13.5068
Minc01795	0	0	0	0
Minc01796	203.098	64.7432	67.649	111.83
Minc01797	7.58456	3.66694	5.07547	5.44232
Minc01798	0.0936365	16.1815	14.2432	10.1728
Minc01799	64.7028	65.6824	65.0155	65.1336
Minc01800	67.6992	17.8771	16.1654	33.9139
Minc01801	11.4237	0.315292	0.465658	4.0682
Minc01802	0.0936365	0.549902	0.53954	0.39436
Minc01803	18.6337	20.7271	32.9977	24.1195
Minc01804	17.6037	15.1674	17.4608	16.7439
Minc01805	0.374546	0	0	0.124849
Minc01806	0.468182	1.01116	2.91013	1.46316
Minc01807	99.4419	177.816	150.739	142.666
Minc01808	0	0	1.56531	0.521771
Minc01809	0.374546	0	0.17287	0.182472
Minc01810	216.768	275.736	230.856	241.12
Minc01811	0.936365	1.72358	0	0.886647
Minc01812	1.40455	1.18804	0.319506	0.970698
Minc01813	1.03	15.2307	3.16587	6.47552
Minc01814	0.561819	6.21294	0.466306	2.41369
Minc01815	0.0936365	0	0	0.0312122
Minc01816	1.31091	0.654768	0.483428	0.816369
Minc01817	0	0.683219	0.447516	0.376912
Minc01818a	21.1618	11.8442	15.1296	16.0452
Minc01818b	0	0.72086	0.919905	0.546922
Minc01819	0	306.057	319.265	208.44
Minc01820	11.5173	9.91036	7.19995	9.54253
Minc01821	9.64456	48.1068	37.8398	31.8637
Minc01822	2.90273	14.644	11.0142	9.52032
Minc01823	7.21001	18.0413	20.0467	15.0994
Minc01824	29.1209	23.6252	29.528	27.4247
Minc01825	27.2482	25.857	22.6288	25.2447
Minc01826	0	60.926	69.2522	43.3927
Minc01827	18.54	21.6407	18.052	19.4109
Minc01828	0	37.922	38.576	25.4994
Minc01829	40.0764	25.252	24.9566	30.095
Minc01830	36.331	13.0834	13.7384	21.0509
Minc01831	86.3328	37.9534	36.8043	53.6968
Minc01832	0.187273	18.8998	15.2416	11.4429
Minc01833	76.2201	49.3886	51.3253	58.978
Minc01834	3.37091	3.75448	1.83987	2.98842
Minc01835	40.2637	16.2445	14.1865	23.5649
Minc01836	6.27364	8.03171	2.19458	5.49998
Minc01837	7.77183	18.0987	13.505	13.1252
Minc01838	31.3682	16.6307	12.7319	20.2436
Minc01839	0.0936365	8.55865	4.09666	4.24965
Minc01840	50.751	12.7087	9.8239	24.4279
Minc01841	0	83.4978	60.3544	47.9507
Minc01842	0	0.430807	1.26264	0.564482
Minc01843	0	21.5135	25.0609	15.5248
Minc01844	10.5809	3.70663	5.73324	6.6736
Minc01845	12.2664	9.00889	6.36965	9.21497
Minc01846	20.7873	9.58653	8.45998	12.9446
Minc01847	13.9518	5.22862	4.62719	7.93588
Minc01848	0	0	0	0
Minc01849	0	0	0	0
Minc01850	0	1.27733	0	0.425777
Minc01851	50.4701	26.8492	24.4948	33.938
Minc01852	16.0118	47.5245	43.6519	35.7294
Minc01853	0	1.05092	0	0.350306
Minc01854	0	1.90221	2.54322	1.48181
Minc01855	0.374546	0.569787	0.140319	0.361551
Minc01856	9.55092	6.63224	5.75267	7.31194
Minc01857	4.49455	4.01045	2.73942	3.74814
Minc01858	0.187273	2.56813	0	0.918468
Minc01859	0.0936365	4.4527	1.39894	1.98176
Minc01860	0	0	0	0
Minc01861	0.0936365	0	0	0.0312122
Minc01862	27.2482	12.7111	11.1887	17.0493
Minc01863	0	0	0	0
Minc01864	0.936365	2.28763	1.54923	1.59107
Minc01865	0	0.592147	0.870954	0.4877
Minc01866	0.280909	0	0	0.0936365
Minc01867	0.374546	1.58362	0.387145	0.781769
Minc01868	0	0	0	0
Minc01869	0.0936365	0	0	0.0312122
Minc01870	7.86546	9.32858	7.30221	8.16542
Minc01871	0	0	0	0
[truncated: 18,367 more rows]

## Sheet: Annotation
ID	Average	Annotation
Minc14741	0	??
Minc11836a	0	??
Minc11414	0	?
Minc02311	0	?
Minc08986	0	Fatty-acid and retinol-binding protein 1
Minc14806	0	?
Minc03866	0.17174	?
Minc07370	0	?
Minc03881b	0.899922	Tropomyosin isoforms a/b/d/f
Minc06773a	0	Actin-4
Minc18949	0	?
Minc09134	0	?
Minc18702	0	?
Minc07919	0.0312122	?
Minc01998a	0	?
Minc18308	0	?
Minc01588	0.553216	?
Minc02046	0	?
Minc09973d	0	?
Minc16182	0	??
Minc04324	0	??
Minc07675	0	?
Minc02266	0	?
Minc14324	0.00549552	?
Minc01079	0	??
Minc00903	0.124849	?
Minc08283a	0	?
Minc06998a	0.113789	FMRFamide-like neuropeptides 14
Minc19029	0	Calponin homolog OV9M
Minc03266	0.0312122	Fatty-acid and retinol-binding protein 1
Minc03882	0	?
Minc04476a	0	?
Minc14803a	0	??
Minc03634a	0	??
Minc11857a	0.0709256	?
Minc16667a	0	DNA-binding protein HEXBP
Minc02099a	0	?
Minc11561b	0	?
Minc18383	0	Ancylostoma secreted protein
Minc09978	0.0700963	?
Minc01593a	0	?
Minc13787	0	UPF0027 protein C22orf28 homolog
Minc11559	0	?
Minc01587a	0	?
Minc07565	0.626711	14-3-3-like protein 2
Minc05278a	0	Macrophage mannose receptor 1-like protein 1
Minc08976	0	60S acidic ribosomal protein P1
Minc17746	10.2312
Minc09354	0	Transcriptional activator protein Pur-alpha
Minc04706	0
Minc12323	0.0445112	Cathepsin D
Minc08197	0.0745871	?
Minc09298c	0.0276803	Endoglucanase Z
Minc03404	0	Troponin C, isoform 2
Minc08300	0
Minc10127a	0.0624243	Troponin T
Minc09677	0.0312122	?
Minc13221a	0.107578	Endoglucanase Z
Minc00911	0.130357	?
Minc04648a	0	FACT complex subunit ssrp1-B
Minc05218a	0	Polyadenylate-binding protein 4
Minc04073	0	FMRFamide-like neuropeptides 1
Minc10823c	0.0312122	Troponin I 2
Minc04032	0	Probable peptidylglycine alpha-hydroxylating monooxygenase Y71G12B.4
Minc04095	0	U6 snRNA-associated Sm-like protein LSm3 sp|P62310.2|LSM3_HUMAN
Minc05424a	0	?
Minc11869	0	??
Minc07696	0.0312122	60S ribosomal protein L35a
Minc02586	0.12526	60S ribosomal protein L35 sp|Q6ZWV7.1|RL35_MOUSE
Minc02950	0	Uncharacterized protein C16C10.11
Minc10922	0	Probable 60S ribosomal protein L37-A
Minc12652b	0	Y-box factor homolog
Minc04840	0	60S ribosomal protein L30
Minc06718	0	40S ribosomal protein S25
Minc14072	0	40S ribosomal protein S29
Minc11558	0
Minc07698	0	40S ribosomal protein S29
Minc16604	2.55727	?
Minc04247	0.00921827	?
Minc05382	0.811889	60S ribosomal protein L31 sp|Q7KF90|RL31_SPOFR 60S ribosomal protein L31
Minc18065	0
Minc11018	2.47751	?
Minc09110	0	?
Minc18849	0	?
Minc16842	0	?
Minc12862	0	?
Minc02231a	0	Lipopolysaccharide-induced tumor necrosis factor-alpha factor homolog
Minc02293	0.0273211	60S ribosomal protein L39 sp|Q962S4|RL39_SPOFR 60S ribosomal protein L39
Minc19193	0.161257
Minc04186	0.200547	?
Minc04476b	0.218485
Minc03868	0
Minc14423a	0.0730293
Minc16281	0	?
Minc01462	0	Myosin, essential light chain
Minc10823b	0	Troponin I 2
Minc15680b	0
Minc18306	0	?
Minc09511	0	Troponin C, isoform 2
Minc08491	0	Transthyretin-like protein 46
Minc00790	0.256731	?
Minc09446a	0.487567
Minc10006a	0	Ubiquitin
Minc08977	0.28011	60S ribosomal protein L27a
Minc02143	0.0936365	??
Minc00121	0.218485
Minc13497	0.402835
Minc03405	0.326475	Troponin C, isoform 2A
Minc07126	27.7353	40S ribosomal protein S12
Minc14407	0.0787574
Minc17980	49.1349	?
Minc10669	55.2519	?
Minc08661	36.7739
Minc02275	5.12148
Minc13661	1.83704
Minc14272	0.72643
Minc13498	19.2431
Minc07853a	6.77792
Minc13768	38.5527
Minc15033a	0.0312122
Minc02483	980.933
Minc06706a	115.737
Minc14750a	7.1027
Minc03325	15.3846
Minc16627	94.4605
Minc16668	237.02
Minc17871	20.1031
Minc06707	24.4442
Minc15975a	35.3266
Minc03950	74.1249
Minc00928	28.2471
Minc09598	1.59467
Minc02933	0.0312122
Minc17132	26.2385
Minc18325	0.0624243
Minc19194	5.76374
Minc01587b	268.446
Minc00994	15.3156
Minc17032	23.3321
Minc07147	382.799
Minc08068a	0.56429
Minc13383	7.42722
Minc12537	28.5654
Minc14271	67.6854
Minc18419	24.0144
Minc13837	5.19599
Minc17158	15.4203
Minc16758	18.2724
Minc11799	14.4669
Minc06013b	323.509
Minc13020	252.542
Minc03434	0.187273
Minc08712	0.34274
Minc14422a	16.113
Minc11127	552
Minc17639	13.1434
Minc12894	16.4069
Minc16629	0.218485
Minc05758	103.325
Minc01432	4.75737
Minc14735a	1.64514
Minc17603a	21.0616
Minc09871	0.0312122
Minc18745	0
Minc17772	0
Minc11464c	0
Minc05471	0
Minc01589	0
Minc07358c	3.61765
Minc02258	149.58
Minc13576	1.99266
Minc17642	0
Minc18344	0.0624243
Minc12563	481.771
Minc04789	0.277289
Minc04797	7.47571
Minc07358b	0
Minc17130	0
Minc02380	0
Minc12105	21.9114
Minc07043a	19.2845
Minc02560	25.0371
Minc04702	3.53344
Minc14725	2.09356
Minc00387	0.332205
Minc03814	0
Minc01679	1.71268
Minc03289	22.7277
Minc04719	32.7115
Minc04276	45.5663
Minc17115	20.5007
Minc14137	89.3503
Minc07978	19.2423
Minc08696b	12.0096
Minc14476	0.149172
Minc03805	147.355
Minc17851	0.237771
Minc16442	1.53505
Minc09872	0.369806
Minc01136	9.43939
Minc03809	4.82825
Minc00915	8.35259
Minc14423b	2.80343
Minc18591	52.6653
Minc04488	0.0312122
Minc05172	1.04661
Minc11275	1.24458
Minc04414	4.94176
Minc10907	0.0312122
Minc06535	0.374546
Minc04435	45.823
Minc11882	5.08138
Minc12408	32.9832
Minc06775	7.56344
Minc01479	2.817
Minc17238	5.68512
Minc02314	0
Minc19101	0
Minc13937a	0
Minc15837	36.5803
Minc01590	31.6337
Minc14130	0.836866
Minc17796	0.493295
Minc17578	0
Minc09753	0.0750849
Minc05777	4.17363
Minc11464b	0.993557
Minc08375e	5.14463
Minc13988	1.62194
Minc09344	20.8185
Minc08619d	165.531
Minc06013a	0.535888
Minc04967	58.5245
Minc17104a	445.523
Minc09580	4.78368
Minc04910	18.7425
Minc11603	0.815397
Minc07236	0
Minc14117	0.624974
Minc18592	0
Minc15324a	0
Minc06078	0
Minc14875	0
Minc05075	7.07131
Minc04060	1.65294
Minc16562a	0.124989
Minc10888	0
Minc02205	0.804599
Minc10818	0
Minc18469	0
Minc09766	0
Minc10484	0
Minc16340	0
Minc05975	0
Minc09857	3.31505
Minc00172a	2.04812
Minc05368	1.05761
Minc01450	7.0449
Minc17086	14.6204
Minc03163	0.0312122
Minc14393	0
Minc17958	0
Minc12374	0
Minc14487	1.28508
Minc09224	0.494745
Minc03496	0
Minc04345	0
Minc06301b	0
Minc16477	0
Minc01367	0
Minc12639	0.11997
Minc00228a	0
Minc16662	0
Minc13224	0
Minc04652	0.562012
Minc18198	0
Minc05378	0
Minc06691a	0.322514
Minc04126	0.212719
Minc09397	0
Minc05461	0.0244162
Minc17896	0.0584206
Minc18711	0.0878414
Minc00763	0.909908
Minc01979	0
Minc11599	0.0312122
Minc12649	0.0724767
Minc11536	0
Minc03601	0.0312122
Minc11021	0.571891
Minc15563	0.0312122
Minc02150	10.2224
Minc15887	0
Minc17070	0
Minc00149	0
Minc00320	0.306201
Minc04760	1.52613
Minc10921	0.0624243
Minc16995b	0
Minc18248	0.242238
Minc01458	0
Minc09990a	0.595271
Minc18819	0.510755
Minc12329	0.0796906
Minc06234	7.1021
Minc02377b	110.992
Minc10887	78.81
Minc11848	49.9527
Minc03000	79.0919
Minc10087a	22.1316
Minc18444	32.9913
Minc12868	19.6138
Minc19010	3.50779
Minc10811	5.8915e-06
Minc05719	61.0441
Minc02369	8.63925
Minc18218	7.28854
Minc12790	28.3427
Minc05467	28.0569
Minc10680	84.7525
Minc02898	313.77
Minc10184	98.8628
Minc03176	3.88563
Minc10963a	3.03115
Minc15983a	29.2964
Minc02278	89.0176
Minc15656	316.196
Minc17527	52.1545
Minc11713	34.0137
Minc02661	32.9229
Minc17885	35.0008
Minc04530	48.2103
Minc11005	23.5137
Minc12087	317.696
Minc09589	91.8197
Minc14207	31.2903
Minc09803a	60.7235
Minc02370	27.6514
Minc03205	36.1449
Minc12972	176.703
Minc19109a	2.9852
Minc03674	87.8934
Minc13888	0.579426
Minc02151	19.746
Minc04444b	1.56906
Minc01377	11.1915
Minc10064	15.4905
Minc07237	25.883
Minc00154	1.67272
Minc06257	252.244
Minc18167	49.284
Minc04661	5.85067e-07
Minc13379	129.947
Minc14040b	41.4716
Minc03629	1.62279
Minc15341b	29.0126
Minc07627	20.5328
Minc18397	41.9217
Minc18086	40.8852
Minc03067	67.6103
Minc15122	0.0312122
Minc17374	45.4674
Minc18266	75.4701
Minc08392	35.3466
Minc08468	2.14157
Minc14039	5.44139
Minc09948	7.82745
Minc16866a	103.447
Minc13292	11.5463
Minc10908	144.847
Minc04965	101.478
Minc03359	23.3037
Minc02508	81.7835
Minc18672	67.1845
Minc12400	64.467
Minc16689	36.4592
Minc15987	83.856
Minc12483a	20.2091
Minc16221	12.869
Minc10771	24.677
Minc05144	88.5445
Minc09564	113.575
Minc06785	15.2032
Minc14360a	9.76617
Minc15858a	23.5306
Minc09111	5.25305
Minc15617	6.12244
Minc10078	11.0671
Minc17681	178.032
Minc06688	27.6835
Minc05888	39.2212
Minc02715	24.451
Minc05972	11.0916
Minc13769	28.3604
Minc14186c	35.2036
Minc16878	0
Minc05197	0.804829
Minc12193	7.01528
Minc09814	0.410901
Minc11714	0.707379
Minc00782	0.0850996
Minc11516	30.5682
Minc11896	7.49752
Minc02203	157.245
Minc00872	109.012
Minc01924	18.5725
Minc08703	12.0688
Minc16139	510.583
Minc01692	130.136
Minc04174	123.186
Minc18053	0
Minc06989	1.61013
Minc06262b	28.7013
Minc09191	1.95908
Minc05182	1.33202
Minc09508	0.0312122
Minc04191	0.775023
Minc04341	39.3161
Minc05743	169.287
Minc03387	13.4835
Minc17531	6.63164
Minc08354	10.0978
Minc18323	361.448
Minc17530	65.6357
Minc14698	40.921
Minc15500	0.614801
Minc05906	0
Minc01132	8.5009
Minc00541a	2.28093
Minc01184	51.4944
Minc09295	1.76593e-05
Minc11928a	0.607923
Minc07139	0.13382
Minc01510	1.26886
Minc10480	3.87406
Minc07362	0.466138
Minc14040a	0.270817
Minc18676a	5.62074
Minc06346	1.76529
Minc15033b	0.760931
Minc14876	0.578944
Minc04329a	17.7272
Minc14724	5.75187
Minc18114a	42.5633
Minc09488	16.8968
Minc15059	0.218485
Minc15061	0.0312122
Minc10817	14.2913
Minc04920a	1.85547
Minc09778	50.5412
Minc00886	9.5705
Minc02445	29.8348
Minc05981	10.4611
Minc11381	9.61108
Minc05384	9.25683
Minc00137	41.2565
Minc11308	12.9187
Minc16794	5.35026
Minc09028	7.6735
Minc01017	20.2764
Minc09951a	6.34444
Minc11279	0.0588474
Minc04701	0
Minc00309	0
Minc11349	0
Minc12412a	17.3956
Minc00686	8.12091
Minc16958	0.323505
Minc09409	38.2827
Minc14265a	0.0312122
Minc07909	2.56157
Minc08624	10.7632
Minc01407	89.9532
Minc00140a	1.86652
Minc05503	8.47256
Minc00313	37.2436
Minc14749	6.50048
Minc02639	51.7396
Minc18668	0.0624243
Minc17753	0.602942
Minc17560	0.427753
Minc01085	5.82885
Minc11872	47.6204
Minc13684	21.8741
Minc05905	11.0494
Minc08814	8.36865
Minc10308a	0.142998
Minc06617	0.0546409
Minc05218b	0
Minc12533	0.0936365
Minc09579	0
Minc06353	2.22948
Minc00796	0.291458
Minc18820	0
Minc14812	23.4375
Minc01384	0.0624243
Minc19171	98.9562
Minc09068	38.1764
Minc06928	0.163966
Minc18436	0.156061
Minc10005	0
Minc15575	0.013149
Minc17054	0
Minc08823	0
Minc14515	1.72878
Minc10030	0.655365
Minc00738	0.598897
Minc04065	2.09519
Minc14795	0.0112289
Minc16082a	3.66078
Minc05271	0.655365
Minc03423	0.576498
Minc06301a	0
Minc16487a	14.0582
Minc07629	2.89383
Minc05992	0
Minc10938	23.5318
Minc16630	7.70793
Minc06050a	40.4659
Minc18513b	29.0182
Minc13099	0.982296
Minc17921	0.272992
Minc02756	22.8196
Minc11285	2.43701
Minc09345	1.40702
Minc18855	2.09753
Minc08424	0.434599
Minc00929	53.8686
Minc01891	7.9475
Minc16401	22.4407
Minc01393	13.3356
Minc18433	8.93719
Minc07304	13.3653
Minc03618	8.0298
Minc02242	23.7573
Minc07102	14.324
Minc12593	101.449
Minc05374	10.3663
Minc10327	140.002
Minc11066	78.9347
Minc17515	29.2025
Minc06814	25.9591
Minc17869	7.62122
Minc03215	4.83605
Minc09803b	51.1375
Minc06069	1.1714
Minc14300	4.47053
Minc12784	0
Minc14002	3.05036
Minc07414	11.6898
Minc10219	2.23947
Minc18718	2.60799
Minc09858	30.8134
Minc17468	75.0123
Minc13651	33.1664
Minc11510	18.5197
Minc11387	2.20259
Minc14508	4.5896
Minc14164	0.287691
Minc00916	70.6908
Minc03408	14.4007
Minc10760	47.5641
Minc02206	10.3324
Minc06998b	66.9763
Minc00997	299.851
Minc07123	1.09243
Minc11252	22.3366
Minc16342	406.197
Minc13927	1.75073
Minc14771	0
Minc10928	3.21454
Minc12150	44.9487
Minc07408	15.8732
Minc15814	23.9753
Minc10207	16.1364
Minc06758	7.41511
Minc05201	34.276
Minc00326	3.36906
Minc03192	18.2752
Minc09032	5.93748
Minc09288	20.4584
Minc12412b	5.79237
Minc12369	27.0986
Minc10788a	2.603e-06
Minc06996	24.1241
Minc11992	4.57343
Minc04688	28.1415
Minc16277	12.5949
Minc16366	5.30503
Minc15690	101.341
Minc19097	19.9661
Minc02956	26.8542
Minc13127	6.26036
Minc15879	20.1937
Minc04982	6.6193
Minc01819	9.49517
Minc14075	24.0726
Minc01468	36.6782
Minc15706	23.7682
Minc14831	14.724
Minc01163	0
Minc18590	0.623235
Minc14717b	10.2109
Minc13252	38.8364
Minc18462	6.38557
Minc03855	6.15238
Minc12736	44.0876
Minc12173	43.8528
Minc05000	67.4716
Minc13363a	17.3314
Minc18549	33.2191
Minc18176	20.9577
Minc02500	12.4325
Minc16761	34.0339
Minc16073	31.4405
Minc02149	1.15883
Minc11881	12.0972
Minc16717	20.8075
Minc09515	54.3922
Minc15815	18.8176
Minc10482a	19.8682
Minc04994a	0
Minc12181	0
Minc16586	0.0673506
Minc17720a	0
Minc15109	0.0312122
Minc02230	59.868
Minc14198a	5.14611
Minc02527	9.26687
Minc17215	0.441283
Minc15262	0
Minc15804	0.57597
Minc04028	0.0624243
Minc15798	0
Minc04804	0.628334
Minc14265b	3.46033
Minc18766b	0
Minc14683	4.33872
Minc12409	0.334643
Minc00126	0.652919
Minc10536	11.8803
Minc13653	6.48789
Minc05745a	0.32045
Minc17803	0.257954
Minc01651	26.9221
Minc00768	10.1398
Minc10032	0.0312122
Minc05890	13.5463
Minc07238	51.8221
Minc06294b	7.3422
Minc12936	28.8852
Minc18420	0
Minc11017a	0.713508
Minc00150	0.0624243
Minc14521	0
Minc01476	9.34046
Minc17281	0
Minc05324	6.49655
Minc13851	0
Minc18025	0.0624243
Minc01810	0.0312122
Minc14640	0
Minc01205	0
Minc09026	1.72965
Minc01633a	0
Minc17843	12.924
Minc10083	18.8599
Minc03245	0
Minc00402	24.8992
Minc02951	40.0441
Minc17526	127.719
Minc10862	0.127343
Minc14296	3.65075
Minc16769	0.324444
Minc11377	0.359963
Minc04962	7.13381
Minc03619	18.185
Minc12240	4.68152
Minc07771	71.8369
Minc14506	34.5069
Minc13744	0.268031
Minc10126	15.1404
Minc05381	0
Minc07825	0
Minc15047	2.67388
Minc04809b	4.25998
Minc00333c	90.8447
Minc02504	1.33879
Minc14884	30.5083
Minc02894	41.7136
Minc08358	24.293
Minc16155	0
Minc18067a	0
Minc07034	0
Minc12006	0
Minc15360	0
Minc16590	1.54117
Minc06556	0
Minc12905	0.0312122
Minc05200	0
Minc05997	6.59991
Minc18040	6.37609
Minc18268	0
Minc02733	21.5336
Minc13804	32.9377
Minc05863a	11.5849
Minc14257	67.6939
Minc14165b	10.9934
Minc16265	0
Minc04815	0
Minc04737	8.19701
Minc16114	35.7155
Minc05881	22.2667
Minc06776	9.88359
Minc06769	2.69923
Minc18452	0
Minc08763	12.0748
Minc09382	10.8876
Minc04500	0
Minc01278	5.22069
Minc12893	0.0312122
Minc13014	328.852
Minc11375	51.236
Minc07662	29.1542
Minc02659a	1.47372
Minc10542	0.706687
Minc12891	4.64168
Minc05737	5.16357
Minc05007	3.74251
Minc18313	0.856675
Minc01100	0.375875
Minc04338	0
Minc06809	0.622383
Minc06732c	35.5251
Minc02235	70.1716
Minc16270	18.0711
Minc02503	26.0505
Minc05323d	57.546
Minc03237	57.3077
Minc16955a	1.35709
Minc19042	79.6533
Minc04796	1.27763
Minc17909	22.0892
Minc06073	18.0734
Minc18039	13.7115
Minc11463	39.2736
Minc17092	17.9593
Minc16279	17.3283
Minc18326	8.96045
Minc13997	3.44497
Minc00332	32.7235
Minc02057	6.66273
Minc03919	21.8981
Minc06626	6.42561
Minc06448	5.6022
Minc03829a	18.1688
Minc15816	0.78612
Minc18463a	24.2523
Minc14748	33.3962
Minc04889	1.85403e-05
Minc04963	59.3103
Minc04336	11.4933
Minc03255	71.8213
Minc17489a	11.7308
Minc11670	23.5771
Minc16356	4.16497
Minc05126	6.84161
Minc16064	2.61947
Minc13373	0.443368
Minc17155	3.36774
Minc02917	4.39175
Minc07540	3.66885
Minc12147	0.389896
Minc01318	0.287646
Minc15628	96.6617
Minc04808	36.9394
Minc13546	112.746
Minc08854	56.3179
Minc10858	115.098
Minc10173	189.872
Minc14625a	91.0873
Minc08467	2.13141
Minc18181	21.3024
Minc03134c	9.47657
Minc17244	10.2531
Minc09997	36.8159
Minc09642	5.27929
Minc17462	0.932352
Minc17684	98.0031
Minc19033	14.3617
Minc05373	107.037
Minc17314	26.1811
Minc16751a	6.21492
Minc15812	34.0156
Minc09130	21.1304
Minc18382	63.9961
Minc17677	0.698338
Minc03385	73.0253
Minc00122	62.4022
Minc01223	15.2135
Minc17260	0
Minc10929	14.2558
Minc03439	10.4832
Minc08813	18.4964
Minc04344	34.7067
Minc06521a	495.994
Minc14020	3.43298
Minc07391	32.0617
Minc08708	19.6444
Minc03603	0.678098
Minc15287	66.9185
Minc06819	0.00207246
Minc06359	5.47734
Minc11271	134.725
Minc07485	5.76349
Minc13807a	65.077
Minc02056	5.64612
Minc15301	55.4157
Minc00748	4.45982
Minc03431	17.2121
Minc16716	55.3442
Minc02762b	29.4804
Minc14461	0.365694
Minc11623	1.3441
Minc10404	19.4022
Minc16205a	238.476
Minc02280	0.32628
Minc06215	0.0396831
Minc08119b	450.628
Minc09327	0
Minc18899b	0.0849015
Minc04288	3.54881
Minc04803	32.9905
Minc12903	26.4673
Minc04695	0.96212
Minc04013	38.1453
Minc05794	45.3592
Minc15644	1000.78
Minc15068	45.6286
Minc14582	77.2234
Minc13876b	80.8967
Minc14327	102.994
Minc13121	182.974
Minc04383	257.409
Minc17844b	60.1006
Minc17277	20.6287
Minc08984	115.288
Minc00158	2.33072
Minc00813	81.7902
Minc17219	0.0312122
Minc13204	4.74677
Minc01475	36.231
Minc05548	85.3946
Minc09780	17.4347
Minc06933	11.5276
Minc10572	15.0054
Minc09238	1.05
Minc10911	40.8975
Minc07346	0.405758
Minc00349	70.4708
Minc18332	147.807
Minc03573	39.1816
Minc17614	41.3557
Minc05367	120.108
Minc02221	36.1057
Minc16620	26.049
Minc11928b	29.944
Minc15310	26.9654
Minc01919	1.85167
Minc16693	1.00549
Minc11290	1.01574
Minc03829b	9.39289
Minc13956	0.378511
Minc05184	1.2817
Minc16976	2.94558
Minc05371	0
Minc08526b	83.3111
Minc08581	3.99978
Minc14210	1.35261
Minc01434	0
Minc14499	0
Minc05155	0.467576
Minc00865	11.5031
Minc18503b	0
Minc00733	0
Minc03056a	0
Minc01564	0.639207
Minc08068b	0
Minc18753	3.73443
Minc18487	3.73724
Minc17738	0
Minc00914a	5.65562
Minc03336	32.4165
Minc00561	94.7108
Minc17349a	0.436773
Minc19062	13.0274
Minc13068	13.5642
Minc11773b	50.5546
Minc17094	73.5025
Minc14536	14.9586
Minc03051	27.7747
Minc05206	59.7193
Minc04259	0.688081
Minc02243	5.15956
Minc01807	11.0855
Minc14911	18.2855
Minc13647	6.39285
Minc12710a	0
Minc13013a	29.5168
Minc13328	0.551097
Minc12728	3.56053
Minc02197a	7.49678
Minc02355	50.8064
Minc01300	52.3667
Minc00918	138.483
Minc10913	32.7288
Minc15139a	22.7488
Minc04964	19.0752
Minc04237	7.65567e-07
Minc07571	0.239334
Minc17720b	0.374546
Minc14591	11.2539
Minc16065	4.40032
Minc07656	93.0708
Minc13363b	412.523
Minc15442c	9.05319
Minc01666	0
Minc04006	0
Minc16973	27.5834
Minc02157	32.7034
Minc16573	30.8156
Minc06717	9.29344
Minc13155d	2.15293
Minc06564b	78.1474
Minc13263	24.7026
Minc11509	23.2758
Minc16273a	21.2541
Minc08497	46.9519
Minc03476	3.60821
Minc00368	1719.41
Minc14792	268.55
Minc12215a	1.84017
Minc16116	37.1851
Minc15272d	0
Minc05269	0.26759
Minc19126	0.184957
Minc07138	0.0956656
Minc07169	0.362073
Minc17117a	13.3915
Minc06621	70.8623
Minc06462	3.25048
Minc15810a	0.0312122
Minc15296	1.7965
Minc04409	4.8443
Minc03838	113.54
Minc01525	64.2979
Minc06213	6.02437
Minc00849	2085.12
Minc07760	14.1043
Minc05098d	8.85279
Minc07435	89.7774
Minc04173	100.701
Minc15252	9.06936
Minc13524	110.137
Minc06630	4.02805
Minc18368	1893.28
Minc11589	20.6976
Minc09651	388.387
Minc02993	239.258
Minc13251	2.1531
Minc04925	607.63
Minc04651	606.572
Minc04575	5.76023
Minc03268	239.04
Minc08619a	1.21539
Minc10334	36.2387
Minc01141	11.596
Minc04918	1.30654
Minc08943	17.6543
Minc01199	17.5514
Minc00225	9.3546
Minc18188	74.2861
Minc02704	0.817266
Minc17658a	1740.56
Minc13681	370.764
Minc05655	52.1922
Minc16749	8.1742
Minc02211	187.073
Minc15813	18.2202
Minc10366	52.9013
Minc01344	0.786862
Minc17230	0
Minc03543	0.190489
Minc00512b	0.265229
Minc16903a	0
Minc12402	0.183608
Minc17852	0
Minc02714	0
Minc09556	0
Minc17805	0
Minc01039	0
Minc02663	0
Minc03574	0
Minc08471	0
Minc16025	0
Minc04828	0
Minc01470	0.186366
Minc11940	0.0936365
Minc15893	0.371905
Minc04433	0
Minc11503	0.295024
Minc04576c	0
Minc01930	0.739736
Minc17900	0.639631
Minc00793	1.38109
Minc09098	0
Minc09560	0
Minc14665	0.258963
Minc15272b	0.146031
Minc16054	0.0312122
Minc11876	0
Minc17661	0
Minc10483	0.133452
Minc01077	0
Minc19151	0.124849
Minc01156	0.189572
Minc11890	0.166032
Minc15775	0.411279
Minc06788	89.4495
Minc13532	5.47594
Minc09127	0
Minc16088a	3.78879
Minc12109	0
Minc14735b	0.270817
Minc07852	0.0721092
Minc11989b	0
Minc18651	12.9247
Minc01168	0.326946
Minc15237	0.284158
Minc06967	0.678066
Minc09647c	0.184559
Minc07013	0
Minc18331	0.176079
Minc18527	77.169
Minc16124	12.5566
Minc10350a	0
Minc09168a	0.0312122
Minc13800	0.623889
Minc12843b	1.36117
Minc13591	0.146003
Minc15432	813.331
Minc03843	6.44455
Minc14910	4.24615
Minc01881a	185.717
Minc04128	39.621
Minc01354	0.218485
Minc03459	0
Minc17674	1.31612
Minc06811	0.0312122
Minc08987	0.0624243
Minc06926	0.105605
Minc15438	0.156061
Minc14309	133.049
Minc10074	1.30162e-05
Minc19145a	49.9924
Minc18833a	23.165
Minc17074	23.6325
Minc17987	28.4107
Minc12394	97.6869
Minc13545	4.50243
Minc14211	8.91738
Minc04067	59.019
Minc17218	19.4838
Minc16557	123.801
Minc01352	366.696
Minc16690b	25.8524
Minc06244	10.1275
Minc12755	6.558
Minc08387	0.0312122
Minc18212	0
Minc06981	1.79516
Minc15054	18.0994
Minc08803	13.4299
Minc12242	56.9573
Minc06628	18.5781
Minc15619	8.42468
Minc02204	0.215899
Minc01786	7.09885
Minc11547	7.24084
Minc06782	0.0312122
Minc06804	0.271845
Minc07042a	0.105605
Minc17268	1.1172
Minc01486a	1.17022
Minc18706a	0.339994
Minc08454	0.494197
Minc18361	147.138
Minc18611	0
Minc06946	0
Minc13959	106.58
Minc08031	95.7478
Minc12735	13.6379
Minc08069	30.8134
Minc07235	0.0723442
Minc05864	5.4658
Minc06612	23.036
Minc02226	19.2688
Minc15391	5.73772
Minc16574	1.37416
Minc09632	4.40774
Minc17513	115.166
Minc06521c	1.6248
Minc11443	11.8538
Minc17804	6.27534
Minc15576a	0.0024152
Minc13655	0
Minc15894	1.03329
Minc00187	4.93421
Minc03062	0.0312122
Minc02019d	0.390489
Minc16425	23.9939
Minc01557	40.5758
Minc10439	42.1351
Minc08160	6.3431
Minc14968	15.4805
Minc03305	0
Minc00879c	0.36373
Minc06620	36.5275
Minc02089a	0.251629
Minc14730	5.509
Minc06922	2.8734
Minc08678	53.5472
Minc18543b	215.78
Minc02354	0.260999
Minc12753	37.3579
Minc15908	4.67827
Minc09896	64.7249
Minc09636	0.714303
Minc19112	10.3407
Minc12592a	1.84005e-05
Minc14328	14.6186
Minc02371	11.0561
Minc15588	147.115
Minc04071	2.83561
Minc12331	1843.84
Minc06614	71.6135
Minc08317	34.7096
Minc08746b	49.7027
Minc02686a	0.000122739
Minc05146	39.3097
Minc07233	97.2175
Minc17150	380.221
Minc12864	37.5367
Minc02738	87.3716
Minc12152	119.807
Minc02290	163.465
Minc17002	64.4076
Minc18027	12.7332
Minc08191	34.1834
Minc11464d	37.2153
Minc17519	86.7736
Minc16056	18.495
Minc13262	47.5075
Minc07232	1.20983
Minc02840	100.849
Minc16576	17.9656
Minc18481a	9.61518
Minc18483	137.011
Minc06980	6.08761
Minc16906	20.4148
Minc18854	7.13977
Minc04814	22.1579
Minc04379	4.20756
Minc08174a	43.2649
Minc16746	21.3057
Minc19096b	9.29367e-07
Minc15952	4.86697e-06
Minc00852	47.2643
Minc11809	2.87627
Minc11937	0.582555
Minc17148	25.0935
Minc03844	27.2736
Minc15123	122.801
Minc14586	4.46849
Minc04571	28.6195
Minc06545	28.6689
Minc10883	28.759
Minc17776	41.0472
Minc04711	86.1559
Minc17310	102.066
Minc13390	11.1699
Minc01791	1.58956
Minc05318	9.24535
Minc14041	0.218528
Minc07130	2.82471
Minc03409	0.176023
Minc12579a	0.594305
Minc05390	0.606037
Minc18276	0.0970046
Minc15072	10.6344
Minc11729	0
Minc02627	16.6107
Minc01396	4.32949
Minc13607	204.953
Minc04076a	26.554
Minc10927	96.5079
Minc02186	7.33167
Minc13957	1.05783
Minc03037	4.76998
Minc04431	617.367
Minc19020	78.3417
Minc04997a	27.6143
Minc04966	61.9398
Minc08554	13.0103
Minc05140	101.191
Minc12543	9.88643
Minc03118	16.9586
Minc17189	45.6786
Minc06600	41.3816
Minc01467	20.4906
Minc15817	2.69528
Minc17686	0.960331
Minc00794	0.221503
Minc15062	78.6273
Minc18675	1.4673e-06
Minc04924	8.68766
Minc17114	21.3021
Minc03965	19.2678
Minc11895	77.2114
Minc10421	5.03587e-05
Minc08566a	0.346257
Minc00388	3.32373e-06
Minc11688	11.6046
Minc06318	29.79
Minc06261	21.4528
Minc14509b	24.416
Minc05152	146.09
Minc08764a	3.78374
Minc11067	5.2989
Minc16543	1.11359
Minc03923	4.74436
Minc14184	7.03226
Minc01390	61.3564
Minc15498	232.615
Minc04261	16.4718
Minc18192	40.0046
Minc07581	24.6524
Minc14171	21.6702
Minc08021	163.595
Minc10081	59.9119
Minc15395	28.3791
Minc15102	39.9684
Minc14264	3.51368
Minc12641	61.6657
Minc00779	34.4082
Minc14958	5.6379
Minc04742	73.1249
Minc06667	41.079
Minc04781c	4.25679
Minc15067	79.5612
Minc01662	16.2008
Minc09516	21.1636
Minc08089a	6.68839
Minc04076b	15.3301
Minc14142a	245.174
Minc07893a	31.4609
Minc09854	7.36841
Minc10706	2.53912
Minc12473	1.59569
Minc15495	9.35781
Minc14224	2.04748
Minc03024	32.3215
Minc02291	10.2864
Minc02374b	0.820355
Minc05217	20.9102
Minc18180	9.45663
Minc06813	6.48527
Minc01094	29.844
Minc07345	71.566
Minc18296	104.601
Minc15272e	10.1965
Minc18438a	11.317
Minc11281	9.50526
Minc07175	6.50936
Minc09996	1.7751
Minc14222	18.7214
Minc01043	90.6431
Minc08357	47.1385
Minc15710c	40.3405
Minc18378a	11.987
Minc01242	55.4124
Minc00767a	8.61578
Minc12135	10.8792
Minc13172	35.6825
Minc04054	0.0936365
Minc16004	46.2258
Minc16291	15.677
Minc09989a	56.0814
Minc14000	14.3538
Minc16468	17.4698
Minc14928	65.0135
Minc00774	172.335
Minc14436	29.931
Minc00350	21.0898
Minc00799	85.2502
Minc06563	6.95639
Minc09403	98.1338
Minc18956	19.4441
Minc15473	60.757
Minc17246	182.369
Minc02058	122.328
Minc01214	46.0555
Minc11772	16.8464
Minc03622	11.4684
Minc16984	9.84002
Minc04444c	28.0878
Minc06344	76.1674
Minc13692	0.0312122
Minc15442b	36.2803
Minc15388	18.1858
Minc03539	18.9593
Minc11383	94.9373
Minc18272	19.7225
Minc03360	168.718
Minc00795	97.7858
Minc06587	35.7789
Minc06732a	9.53324
Minc18836	5.97844
Minc17577	3.16208
Minc16664	44.0087
Minc06637	3.03548
Minc04993	18.1869
Minc03402	76.8871
Minc14425	0
Minc01225	24.1418
Minc09984	0.825075
Minc15332a	19.8834
Minc04285	9.55703
Minc13866	0
Minc14844	42.8375
Minc00356	18.47
Minc15318	10.7446
Minc18706b	9.79825
Minc06072	0
Minc01972	0.61799
Minc15433c	1.23609
Minc02970	25.3423
Minc16902	0.662939
Minc04263	2.73306
Minc18894	81.419
Minc15643	7.50405
Minc11511	0
Minc12183	0.896419
Minc17581	0
Minc07750	0.280909
Minc07044	0.598227
Minc14673	0
Minc12642	18.2902
Minc06532	0.218688
Minc13268	11.5328
Minc06185	210.768
Minc07176	10.9612
Minc11438	1.39688
Minc01084	8.03178
Minc03630	2.77516
Minc17237	18.569
Minc01173	7.1566
Minc10477	10.8432
Minc04608	18.2111
Minc00725	0
Minc03482	0.091875
Minc16663	5.33251
Minc00746	3.51741
Minc09728	1.47438
Minc11126	1.39251
Minc05364	0.124849
Minc12644	16.4901
Minc04733	0
Minc17073a	48.0558
Minc01240	1.58076
Minc19074	12.0917
Minc10263	11.4704
Minc08472b	5.85838
Minc09517	0.254312
Minc00792	1.1e-09
Minc14512a	4.23386
Minc11070	161.869
Minc09396	123.013
Minc16357	16.0793
Minc08163	94.9021
Minc01301	0.875952
Minc11892	0.307243
Minc02084	1.99642
Minc07862b	11.1123
Minc01120	8.52913
Minc02590	18.4679
Minc03830	22.3215
Minc07331	0.000688567
Minc01487	5.42928
Minc01668	19.6029
Minc00353	64.7048
Minc14967a	6.16739
Minc16805a	0.404682
Minc13083	1.1944
Minc08820	1.06447
Minc16424	279.779
Minc14703	0.28083
Minc11750	59.3869
Minc15493	52.6426
Minc08480a	4.84562
Minc10571	4.40618
Minc18640	0.465448
Minc08688	31.2375
Minc09886c	48.3738
Minc10280	0
Minc01089	14.6561
Minc04683	0.813355
Minc04257	0.167839
Minc16631	0.631099
Minc17679	0.402581
Minc10971	0.263836
Minc05230	0.271914
Minc03260	0.276539
Minc00907	0.299448
Minc06305	0
Minc13212	0.063709
Minc01656b	2.60431
Minc18616b	1.79048
Minc05369	5.37255
Minc17079	20.4732
Minc08423	4.45588
Minc02083	109.622
Minc13366	6.04142
Minc12256a	81.4627
Minc03217	150.536
Minc05388	20.4877
Minc18823	2.30676
Minc02284	31.8886
Minc06129	17.6077
Minc16964	162.59
Minc02434	2.4402
Minc01070a	208.272
Minc01697	15.5698
Minc16991	1.09076
Minc08378	0.830149
Minc10565	64.7965
Minc07564	3.73133
Minc03908	18.0144
Minc10348	36.2317
Minc01399	50.4725
Minc02652	7.10462
Minc09337	11.6667
Minc04070	10.8281
Minc06954	131.885
Minc07433	218.775
Minc01726	132.626
Minc09779	53.4072
Minc07484	6.75234
Minc14529	10.6391
Minc05383	21.4874
Minc16690a	3.58681
Minc04928	27.2642
Minc00299	18.4638
Minc01799	14.2408
Minc01267	370.169
Minc05874	22.1266
Minc06513	13.7175
Minc03356	84.9945
Minc03168	140.526
Minc15691	69.8929
Minc13876a	77.8496
Minc08978a	253.382
Minc07772	16.0849
Minc08375c	6.86684
Minc08704	8.27947
Minc06382	57.6423
Minc07041	0.864369
Minc07865b	88.4868
Minc05438c	60.133
Minc19116a	44.1986
Minc17892	126.793
Minc14951	61.6535
Minc04138	4.99513
Minc07294	224.316
Minc09178	29.268
Minc10920	29.4996
Minc18870	144.195
Minc09687	38.133
Minc14693	30.6213
Minc14525	49.8953
Minc14384	107.577
Minc03197	0.00646658
Minc12469	0.65985
Minc07487	29.6966
Minc08711	0.493216
Minc04273a	0
Minc19119a	3.01039
Minc15197	23.0755
Minc00389	1.9238
Minc12508	70.4819
Minc09537	472.624
Minc07594	0.150911
Minc16019	0.000700919
Minc09544	2.07434
Minc11581a	0
Minc09850	0.666752
Minc04017	0
Minc05451	0.351413
Minc15066	0.1958
Minc15121	0.235579
Minc15990	0
Minc13374	1.03822
Minc17937	1.13073
Minc16542	0.295024
Minc13367c	0.149884
Minc00589	0
Minc00347	0.0756246
Minc17549	0
Minc16518	0
Minc08702	3.5482
Minc03414	0
Minc02990	0.160862
Minc05323b	0
Minc17358	0
Minc15626	0.149295
Minc18076	0.149117
Minc00130	590.85
Minc08359	9.66653
Minc01368	155.294
Minc10715	16.5631
Minc02153	28.9634
Minc17542	77.0204
Minc09548a	63.2745
Minc10705c	177.995
Minc08376	176.064
Minc09681a	18.4355
Minc05027	49.2278
Minc13598	5.99939
Minc02747	5.33267
Minc03426	2.25441
Minc15981	0.561819
Minc04921a	19.5372
Minc04995	20.7859
Minc07301	2.09994
Minc15115	0.789531
Minc02901	455.241
Minc04056	22.8917
Minc10127c	45.1641
Minc14885a	16.8944
Minc05460	0
Minc09582	83.0401
Minc07060	53.1337
Minc12832	14.1602
Minc00125	5.5944e-06
Minc17266	440.017
Minc16960	80.5608
Minc12934	39.7299
Minc01216	19.4189
Minc03001	1314.35
Minc16745	49.4935
Minc12361	55.354
Minc03493	29.3896
Minc15595	34.9635
Minc05952	122.119
Minc17543	168.569
Minc18523	2.15734
Minc02175	123.051
Minc18007	0
Minc09818	39.5585
Minc18732	20.2421
Minc10283	19.2019
Minc18546	95.8903
Minc01762	196.26
Minc11775	0
Minc13887	32.3663
Minc04386	580.789
Minc16915	9.01786
Minc04051	15.2782
Minc04272c	52.3487
Minc10124	1.81032
Minc03277	17.3638
Minc09754	30.7744
Minc01459	3.53439
Minc03652	179.193
Minc10559	5.41316
Minc09114	177.142
Minc13870	0.854891
Minc06810	6.65886
Minc16436	1.64254
Minc12542	0
Minc00739a	0.66485
Minc11115	0.416767
Minc07031	28.8162
Minc15159	9.78528
Minc19121	19.0948
Minc04066	2.05175
Minc06528	0.207332
Minc11532	23.1461
Minc07893c	0
Minc04101	0.131132
Minc00308	0
Minc15846	0.920601
Minc14512b	2.11565
Minc01303	0
Minc04596	0
Minc00312	0.270095
Minc15654	7.7121
Minc18052	1.56638
Minc14682	205.008
Minc08304	0
Minc03427	0
Minc09590	6.42971
Minc04681	0
Minc17867	0.124849
Minc18072	2.31346
Minc16458	0.471187
Minc07449	0
Minc07339	0.150309
Minc03540	0
Minc15435	0.126676
Minc02584	46.4822
Minc05739a	6.759e-07
Minc16415	16.9762
Minc04046	0
Minc02949	0
Minc18036	172.031
Minc12005	2.84949
Minc18925	0
Minc03754	26.579
Minc07569	2.06837
Minc14463	0.271455
Minc15181	33.4583
Minc13853	15.966
Minc16658	11.7719
Minc16594	41.6593
Minc09568	24.6444
Minc04085	29.7019
Minc17761	5.63808
Minc01935	0.330613
Minc13949	0.0312122
Minc08221	0
Minc11566	0.302063
Minc11068	0.560311
Minc13595	1.26332
Minc04623	64.9539
Minc05270	5.19303
Minc13129	2.47963
Minc09566	2.5811
Minc04672	0.0312122
Minc03497	2.73505
Minc02295	48.5209
Minc09545	79.8451
Minc13095	0.0624243
Minc13086a	33.0138
Minc03675	85.2562
Minc19061	0.345724
Minc10926	0
Minc05265	58.9718
Minc08959b	12.8279
Minc06537	10.1106
Minc14310	12.322
Minc01440a	135.642
Minc17982	6.32879
Minc10728	0.344724
Minc09824	2.05248
Minc05252	2.1097
Minc04986	1.64609
Minc02453	3.16493
Minc02563	213.553
Minc09999	1.89383
Minc07658	4.62775e-05
Minc04885	0.391692
Minc02173	10.7411
Minc01347	2.18507
Minc04372	2.43764
Minc05045	45.8127
Minc11699	0
Minc07814	16.4257
Minc12089	1.40309
Minc14098	6.6939
Minc15433a	5.3229
Minc03839	2.07729
Minc06599	14.4377
Minc05988	16.6474
Minc17567	0.473603
Minc07886	15.8848
Minc00636	0.236575
Minc01894	0.542025
Minc09897	0.527252
Minc04894	0.519664
Minc02222	0
Minc00805	0.532837
Minc18360a	2174.98
Minc16739a	453.924
Minc08551	2003.72
Minc00735	527.668
Minc06942	423.204
Minc12538	0
Minc07171	23.5924
Minc13254	1150.92
Minc00651	0.292704
Minc19037	18.8055
Minc08733a	8.59919
Minc15421	1.08776
Minc05059a	4.18843
Minc06120a	5.38876
Minc15198	9.8047
Minc17656	34.9836
Minc13525	53.3084
Minc09945	7.04882
Minc16290	51.5184
Minc02237a	1.41445
Minc17623	0.423937
Minc00398	0.389746
Minc08988	5.59718
Minc16483	211.843
Minc06668	36.5204
Minc15299	4.8245
Minc09536	6.03702
Minc14873	10.2502
Minc09561	9.6923
Minc14099	38.6019
Minc06737	8.25405
Minc16467	0
Minc13526	2.03539
Minc09784	5.41309
Minc09302	59.5986
Minc10516	89.9235
Minc10441	1.02548
Minc16395	1.63287
Minc14276	30.2587
Minc03710	0.546726
Minc16962	1.49353
Minc05098c	3.7765
Minc10935	6.18819
Minc16756	49.4112
Minc06615	31.6905
Minc09973b	14.3725
Minc18704	2.19811
Minc09504	19.3131
Minc09298b	307.007
Minc14728	1.86371
Minc03852	9.65871
Minc05835d	39.1896
Minc17303	14.0864
Minc03661a	1.57176
Minc15577	68.2408
Minc05220	37.8019
Minc13846	37.4072
Minc05497	10.2871
Minc03915b	61.2071
Minc18032	11.679
Minc09122	26.8857
Minc17165	4.32461
Minc09684	4.93934
Minc09152	132.885
Minc13593	9.24638
Minc06441	42.4229
Minc08335	16.9414
Minc17874a	46.1525
Minc17026	27.0434
Minc18367	10.0162
Minc11450	18.027
Minc09819	21.2917
Minc02028	93.053
Minc10025	16.9656
Minc02982a	240.19
Minc10605b	4.9183
Minc17360	28.5287
Minc10777	43.6211
Minc04907	10.1911
Minc02232a	92.6352
Minc13726	63.7281
Minc16561	0.000437686
Minc16407	31.209
Minc07410	0.651399
Minc12896	11.0799
Minc01920a	11.3736
Minc13248	25.8117
Minc10515	208.549
Minc16331	3.63987
Minc01346	20.23
Minc00848	26.9385
Minc06868	105.39
Minc02887	49.5557
Minc10031a	57.6279
Minc15103	29.9028
Minc11956	27.3387
Minc10215	0.504041
Minc17658b	32.4107
Minc09506	6.16197
Minc06294a	0.137547
Minc06994	0
Minc09154	0
Minc12701	1.91723
Minc19175	0.0704821
Minc15770a	0
Minc03366a	720.054
Minc10724	61.8455
Minc18375	0.442834
Minc11661b	0.000187915
Minc05960	1.07409
Minc02660	1.32153
Minc12056	20.1503
Minc16619	33.7778
Minc08569	5.26029
Minc07704	0.531291
Minc17745	10.9716
Minc16595	0.995445
Minc07481	2.18451
Minc15125	6.43393
Minc10560	271.894
Minc08161a	28.5228
Minc07082	0.270185
Minc02228	13.3651
Minc05639	53.9471
Minc04380	194.859
Minc03753	1.86056
Minc07811	0.215357
Minc07590	52.7325
Minc04209	26.7205
Minc03369	19.1655
Minc16789	70.6424
Minc15850	79.5149
Minc07703	38.713
Minc12255	0.12806
Minc00450	45.0194
Minc17080	24.792
Minc17711	18.1872
Minc01680	10.3772
Minc04517	11.1954
Minc04697	20.396
Minc02245	50.2963
Minc16427	0.579023
Minc08979	15.5311
Minc17497	2.96752
Minc16798	1.731
Minc15213	0.301301
Minc06807	1.522
Minc06153	43.5728
Minc04260	12.1966
Minc19182	25.1252
Minc02037	57.0521
Minc10718	85.6122
Minc01383	47.8207
Minc15046	73.9133
Minc14881	22.5287
Minc08238a	8.26727
Minc17766	80.0617
Minc09689a	70.958
Minc00871	0.249496
Minc14842	0
Minc03942	0.706119
Minc06486	12.8602
Minc07893b	0.621063
Minc01087	22.2101
Minc15392	49.7307
Minc02763	48.9798
Minc12060	10.9628
Minc03367	62.7823
Minc08584	2.3962
Minc08390	0
Minc12743	4.89464
Minc13776	0.331143
Minc01134	3.33115
Minc13206b	0.0623212
Minc04163	0.581855
Minc08959a	31.1646
Minc02140	0.808227
Minc02109	79.1767
Minc18766c	0.796314
Minc13675a	0
Minc04708	1.88731
Minc15913	1.57486
Minc11315	14.0153
Minc14127	18.262
Minc15258	0
Minc05370	45.7089
Minc08343	0.539501
Minc01098a	19.4704
Minc16875	55.1393
Minc13097	42.3834
Minc05264	3.27165
Minc11120	2.56509
Minc15184	1.88788
Minc10193	35.6993
Minc01656a	178.4
Minc17685	1.49818
Minc14509a	1.13797
Minc17098	33.5973
Minc04507	1.14636
Minc04923	0.451705
Minc06262a	2.7026
Minc06147a	53.2162
Minc15515	10.8326
Minc10285	1.81445
Minc18056	0.275144
Minc02207	0
Minc01725	0.0624243
Minc15060	0
Minc01769	0.481173
Minc16113	0
Minc11062	0.339789
Minc18824	0.220619
Minc09987	6.49413
Minc09332	2.17671
Minc18871	2.03109
Minc02837b	2.73179
Minc17473a	2.21332
Minc03005	5.73291
Minc12396	78.2471
Minc08048	15.6839
Minc17095	6.38873
Minc10970	0.0787425
Minc01699	7.36527
Minc12895	30.0757
Minc17322	69.5839
Minc04140	18.3881
Minc05100	0.259867
Minc14440	13.5068
Minc07878	0
Minc09712	111.83
Minc11091	5.44232
Minc02640	10.1728
Minc10495	65.1336
Minc14649	33.9139
Minc10284	4.0682
Minc05266	0.39436
Minc10355	24.1195
Minc14809	16.7439
Minc18099	0.124849
Minc16564	1.46316
Minc04388	142.666
Minc14625b	0.521771
Minc03265	0.182472
Minc18703	241.12
Minc01790	0.886647
Minc04234	0.970698
Minc08580	6.47552
Minc17075	2.41369
Minc11621	0.0312122
Minc11415	0.816369
Minc16806	0.376912
Minc12461b	16.0452
Minc15242	0.546922
Minc11004	208.44
Minc06972	9.54253
Minc04888	31.8637
Minc13317	9.52032
Minc01533	15.0994
Minc14587b	27.4247
Minc19164	25.2447
Minc13295	43.3927
Minc05878	19.4109
Minc17126	25.4994
Minc01439	30.095
Minc15405a	21.0509
Minc19054	53.6968
Minc01137	11.4429
Minc16190a	58.978
Minc15232	2.98842
Minc18142b	23.5649
Minc06529	5.49998
Minc19026	13.1252
Minc10930	20.2436
Minc07576	4.24965
Minc15372	24.4279
Minc09637	47.9507
Minc12634	0.564482
Minc01620	15.5248
Minc09131	6.6736
Minc16197	9.21497
Minc17418	12.9446
Minc13609a	7.93588
Minc10346	0
Minc16239	0
Minc12162	0.425777
Minc08596	33.938
Minc17845	35.7294
Minc15898	0.350306
Minc02972	1.48181
Minc18054	0.361551
Minc01796	7.31194
Minc10763	3.74814
Minc11276c	0.918468
Minc14590	1.98176
Minc01139	0
Minc03373	0.0312122
Minc12474a	17.0493
Minc06474	0
Minc10864	1.59107
Minc01614	0.4877
Minc16006	0.0936365
Minc00753	0.781769
Minc07135	0
Minc06639a	0.0312122
Minc13162	8.16542
Minc01016	0
Minc15333	10.9899
[truncated: 18,366 more rows]
