# Supplementary material for: The Novel Secreted Meloidogyne incognita Effector MiISE6 Targets the Host Nucleus and Facilitates Parasitism in Arabidopsis
Source: Front Plant Sci. 2018 Mar 23;9:252. doi: 10.3389/fpls.2018.00252 (PMC5876317; doi:10.3389/fpls.2018.00252)
Supplement: Supplementary file 2 [file Data_Sheet_2.xlsx]

## Sheet: nls.txt
Supplemental Dataset S2: Detailed information about prediction of NLS effectors.
GeneID	FPKM_Avir1	FPKM_Avir2	FPKM_Avir3	NLS sequence score	Annotation
Minc18804	4.02637	2.35155	2.29977	0.83
Minc04142	4.40091	2.43972	2.66002	0.6
Minc04713	58.8973	16.5254	10.515	0.86
Minc00196	4.58819	4.71844	5.17811	0.8
Minc00351	6.46092	32.0906	31.3597	0.77	Protein R01E6.1b, partially confirmed by transcript evidence OS=Caenorhabditis elegans GN=odr PE=4 SV=2
Minc00478	0	0.019835	0.0196119	0.76	Protein Y32F6A.3, confirmed by transcript evidence OS=Caenorhabditis elegans GN=pap PE=2 SV=1
Minc00481	4.21364	0.51999	0.452705	0.75	Gut esterase 1 OS=Caenorhabditis elegans GN=ges PE=1 SV=1
Minc01000	0	0	0	0.59
Minc01371	23.5028	4.06534	4.34918	0.93	CBR-LGX protein OS=Caenorhabditis briggsae GN=Cbr-lgx PE=4 SV=2
Minc01465	50.5637	20.0794	17.5258	0.94	Protein M88.6b, confirmed by transcript evidence OS=Caenorhabditis elegans GN=pan PE=1 SV=1
Minc01469	1.49818	2.86111	2.11272	0.58
Minc01587	0	1340.24	1607.69	0.58
Minc01593	0	1062.54	1263.5	0.54
Minc01683	0.749092	1.5573	1.6582	0.58	Putative uncharacterized protein OS=Caenorhabditis briggsae GN=CBG10782 PE=4 SV=1
Minc01727	0	0.190221	0.558268	0.69
Minc01795	0	0	0	0.65
Minc01910	1.49818	0.711363	0.464849	0.82
Minc02008	0.842728	0.201466	0.396201	0.86
Minc02017	5.05637	1.36481	1.93849	0.95
Minc02095	15.1691	5.28149	8.45793	0.8
Minc02099	0	1155.23	1392.77		Putative uncharacterized protein OS=Caenorhabditis briggsae GN=CBG07164 PE=4 SV=1
Minc02258	2416.29	644.916	737.309	0.92	LL20 15kDa ladder antigen (Fragment) OS=Loa loa PE=4 SV=1
Minc02432	0	0	0	0.91
Minc02444	0	0	0	0.8
Minc02495	0.374546	0.499901	0.490838	0.82
Minc02554	18.54	1.15215	1.74915	0.67
Minc02929	8.05274	4.78144	5.87033	0.54	Putative uncharacterized protein OS=Caenorhabditis elegans GN=R12E2.8 PE=2 SV=3
Minc03075	0	0.0676693	0	0.88
Minc03239	2.34091	4.12878	2.25668	0.87
Minc03448	0.0936365	0.242272	0.956405	0.73
Minc03597	3.18364	11.226	10.1419	0.9	Zinc finger, C2H2 type family protein OS=Brugia malayi GN=Bm1-34865 PE=4 SV=1
Minc03662	0.561819	0.583276	0.41923	0.98	Protein R11A5.7, partially confirmed by transcript evidence OS=Caenorhabditis elegans GN=R11A5.7 PE=2 SV=2
Minc03687	0.561819	0	0	0.52
Minc03703	0.374546	0.0759661	0.149966	0.86
Minc03760	0	0.19532	0.192093	0.68
Minc03862	16.48	4.20406	4.67347	0.76
Minc04165	7.02274	1.10237	1.04365	0.5
Minc04204	36.331	26.9607	25.7834	0.77
Minc04469	0.468182	1.69347	1.58755	0.67	Putative avirulence protein OS=Meloidogyne incognita GN=map PE=2 SV=1
Minc04520	0.561819	2.04848	2.12378	0.58	Protein W01A8.3, partially confirmed by transcript evidence OS=Caenorhabditis elegans GN=cutl-6 PE=2 SV=3
Minc04664	0	0	0	0.53
Minc04713	58.8973	16.5254	10.515	0.86
Minc05011	0	0	0	0.5
Minc05017	0	3.99984	3.46097	0.99	Protein F54E4.4, partially confirmed by transcript evidence OS=Caenorhabditis elegans GN=F54E4.4 PE=2 SV=2
Minc05113	0	0.192385	0	0.9
Minc05117	0	0	0	0.82
Minc05430	1.21727	1.10666	0.898207	0.62
Minc05530	28.0909	12.8982	18.0831	0.58
Minc05591	0	10.6615	9.21054	0.66	Cation channel family protein OS=Brugia malayi GN=Bm1-48840 PE=4 SV=1
Minc05824	6.83546	5.30541	6.69392	0.69	Glutamate-gated chloride channel subunit beta OS=Caenorhabditis elegans GN=glc-2 PE=1 SV=1
Minc05885	0	7.12775	7.91536	0.9	CBR-ODD-2 protein OS=Caenorhabditis briggsae GN=Cbr-odd-2 PE=4 SV=2
Minc06761	0.280909	2.12251	2.9533	0.94
Minc06775	430.353	595.104	688.208	0.58	Orcokinin peptides type B , putative OS=Brugia malayi GN=Bm10445 PE=4 SV=1
Minc07129	0.280909	0.714797	0.510125	0.62
Minc07350	0	7.98352	5.73324	0.61	2310042L06Rik protein, putative OS=Brugia malayi GN=Bm1-21930 PE=4 SV=1
Minc07541	4.68182	4.13239	5.80361	0.8
Minc07628	24.2518	8.56803	12.3568	0.8
Minc07672	1.12364	1.5379	0.404472	0.71
Minc07928	1.68546	1.20776	0.694884	0.65
Minc08615	7.39728	6.14897	2.46134	0.87	Putative uncharacterized protein OS=Caenorhabditis elegans GN=K04C2.5 PE=2 SV=1
Minc08636	1.68546	1.32587	1.08944	0.73	DnaJ protein, putative OS=Brugia malayi GN=Bm1-28420 PE=4 SV=1
Minc08774	59.8337	36.4952	43.3552	0.37	Protein K10C3.3, confirmed by transcript evidence OS=Caenorhabditis elegans GN=zig PE=1 SV=2
Minc08906	76.8756	16.4506	26.459	0.84	Hypothetical tyrosinase-like protein F21C3.2 in chromosome I, putative OS=Brugia malayi GN=Bm1-48225 PE=4 SV=1
Minc09288	517.248	209.427	232.883	0.5	Putative esophageal gland cell secretory protein 2 OS=Meloidogyne incognita GN=msp2 PE=2 SV=1
Minc09369	0.0936365	0	0	0.21
Minc09464	0	2.13596	2.3073	0.5
Minc09477	2.71546	0.549414	0.270645	0.6
Minc09625	2.24728	0.736362	0.508818	0.88	CBR-TRY0 protein (Fragment) OS=Caenorhabditis briggsae GN=Cbr-try0 PE=4 SV=1
Minc09687	254.223	84.4385	80.3713	0.89
Minc09812	18.0718	3.11256	4.07348	0.63
Minc09927	0	0	0	0.63
Minc10164	41.7619	4.221	5.53068	0.84	Tyrosinase protein 4 OS=Caenorhabditis elegans GN=tyr-4 PE=1 SV=1
Minc10494	5.15001	1.12577	0.927086	0.72
Minc10533	4.40091	1.15599	0.78902	0.77
Minc10706	147.29	153.521	235.028	0.57
Minc11148	0	0.624367	0.0880055	0.96	Protein Y87G2A.15, partially confirmed by transcript evidence OS=Caenorhabditis elegans GN=grd5 PE=4 SV=1
Minc11471	0.187273	0.3102	0.458173	0.91
Minc11519	137.646	18.4553	19.8868	0.69	PQQ enzyme repeat family protein OS=Brugia malayi GN=Bm1-46910 PE=4 SV=1
Minc11561-2	0	1520.62	1650.7	0.58
Minc11790	0	0	0	0.65
Minc11950	0	0	0.240604	0.77	Putative uncharacterized protein OS=Caenorhabditis briggsae GN=CBG22718 PE=4 SV=2
Minc12046	1.59182	0.717864	0.661902	0.95	Protein F15A2.6a, confirmed by transcript evidence OS=Caenorhabditis elegans GN=sad PE=2 SV=2
Minc12122	12.6409	1.94198	1.53969	0.85
Minc12478	117.233	44.9223	57.9976	0.86	Goliath protein, putative OS=Brugia malayi GN=Bm1-47335 PE=4 SV=1
Minc12509	0	0.0875687	0	0.77
Minc12963	0.187273	0.0569372	0	0.7
Minc13173	11.5173	3.80268	2.98629	0.99	Protein C29E6.1a, partially confirmed by transcript evidence OS=Caenorhabditis elegans GN=let-653 PE=2 SV=2
Minc13174	11.5173	2.14229	2.65052	1
Minc13223	0	1.0856	2.41932	0.73
Minc13324	0.936365	2.04479	1.83	0.96	Putative uncharacterized protein OS=Caenorhabditis elegans GN=H03E18.1 PE=1 SV=2
Minc13335	0.187273	0.534842	0.105599	0.57	Zinc metalloproteinase nas0 OS=Caenorhabditis elegans GN=nas0 PE=2 SV=1
Minc13411	12.2664	6.0972	4.50556	0.72
Minc13685	17.1355	20.4479	6.3732	0.73
Minc13836	0.374546	0	0	0.48
Minc13882	4.58819	5.16821	4.77076	0.92
Minc14015	199.727	48.1416	64.0021	0.75
Minc14631	33.4282	50.3942	63.986	0.7
Minc15264	0	6.9463	1.33716	0.68
Minc15469	0.0936365	0.0863871	0.213105	0.74	Uncharacterized protein F52C9.5 OS=Caenorhabditis elegans GN=F52C9.5 PE=2 SV=3
Minc15684	0	1.10949	0.728491	0.8
Minc15731	1.21727	0.828612	1.00701	0.96
Minc17312	5.05637	0.0756668	0.149376	0.62	CBR-NAS-6 protein OS=Caenorhabditis briggsae GN=Cbr-nas-6 PE=3 SV=2
Minc17470	0.842728	0.78217	0.642307	0.96
Minc18193	0	22.9025	19.9825	0.92	Protein F19C6.3, partially confirmed by transcript evidence OS=Caenorhabditis elegans GN=F19C6.3 PE=2 SV=1
Minc18274	5.8991	5.93365	6.91707	0.63
Minc18745	519.214	540.599	598.023	0.89
Minc18804	4.02637	2.35155	2.29977	0.83
Minc18867	0.655455	0.158951	0.469493	0.68
Minc18967	3.18364	2.78218	2.02366	0.95	Oxysterol-binding protein OS=Caenorhabditis elegans GN=obr-4 PE=2 SV=2
Minc18993	12.2664	18.4158	21.888	0.68
