# Supplementary material for: The Novel Secreted Meloidogyne incognita Effector MiISE6 Targets the Host Nucleus and Facilitates Parasitism in Arabidopsis
Source: Front Plant Sci. 2018 Mar 23;9:252. doi: 10.3389/fpls.2018.00252 (PMC5876317; doi:10.3389/fpls.2018.00252)
Supplement: Supplementary file 3 [file Data_Sheet_3.xls]

## Sheet: total.fpkm
Supplemental Dataset S3: Detailed information about RNA-seq results of WT and MiISE6 transgenic Arabidopsis.
GeneID	wt_1	wt_2	wt_3	wt_4	6775_1	6775_2	6775_3	6775_4
AT3G18710	4.29696	2.94369	1.66836	2.03926	4.7419	5.66651	7.65603	4.11574
AT4G25880	11.4728	10.1046	9.99275	11.1229	12.5429	11.4577	10.4023	10.6297
AT1G71695	53.469	53.3815	58.3415	42.2611	41.8301	44.122	46.0523	50.2173
AT5G41480	2.85806	3.07678	2.77715	2.34625	2.99087	2.51267	2.04707	1.72764
AT3G18310	3.51033	3.5658	3.10952	3.24701	2.65888	2.23376	1.98093	2.27471
AT4G08535	0.0375388	0	0.142511	0.109377	0.157133	0.0330023	0.102659	0.152486
AT5G46240	5.0966	4.41487	4.43989	5.40436	5.11185	4.93525	5.5662	4.02557
AT5G62260	1.8687	1.68064	2.48299	1.61695	2.55997	2.7182	2.0132	2.58779
AT3G25717	25.7548	36.1685	34.5087	17.9839	11.8375	13.911	13.9638	5.47025
AT5G35715	0.0559144	0	0	0	0.0468101	0	0	0
AT5G41908	0	0	0	0	0	0	0	0
AT2G21390	45.7627	38.3706	39.8763	40.6753	50.1493	41.4212	37.0853	40.6666
AT3G48330	9.76324	8.3786	9.0106	10.0056	8.73723	6.98508	7.1814	6.63268
AT4G32710	3.84544	3.26107	1.97691	1.9971	4.15827	4.39025	2.50737	2.19665
AT2G21930	0	0	0.0592097	0	0	0	0	0.0633543
AT4G25090	1.23227	3.53547	3.72126	2.13978	2.78227	3.92305	2.94446	1.91503
AT2G18870	0.0800911	0	0	0	0.0670502	0.0704122	0	0
AT1G56250	0.251505	1.26351	1.84994	1.83203	4.79009	10.0605	12.839	16.6016
AT3G16830	12.6902	10.7562	12.2885	12.7959	13.73	12.235	10.3396	12.9795
AT5G50110	2.43173	1.23508	1.31882	1.18089	2.03578	1.46596	1.93172	1.19946
AT3G03305	4.7832	4.06414	4.5397	4.52256	4.8795	5.31911	5.16882	4.8253
AT5G66670	0.13766	0.0354655	0.261304	0.534802	0.422567	0.201707	0.543785	0.279595
AT2G38310	99.9498	145.379	157.575	87.3609	73.2369	105.633	89.2284	67.6452
AT5G23000	1.21969	1.17836	1.06113	1.57948	0.723276	1.16165	1.15818	2.47726
AT5G03560	5.27408	4.16688	6.8595	4.02201	4.34991	3.91544	4.9146	4.48314
AT1G28940	1.33263	1.02998	5.05914	0	2.23128	3.51474	4.85921	1.35332
AT1G76280	2.01085	1.66824	1.47076	1.72009	2.84176	1.78406	1.79943	1.31142
AT3G03272	0.122854	0.0949531	0.1166	0	0	0.108007	0	0
AT3G28960	0.395478	0.329175	0.202109	0.472742	0.152808	0.16047	0.16639	0.370725
AT3G10210	4.98209	3.66941	4.72846	4.04181	3.82739	3.24636	3.6867	2.91662
AT1G71390	0.149047	0.0287994	0.0707298	0.03619	0.187168	0.0982762	0.101902	0.113521
AT3G04365	0	0	0	0.429444	0	0	0	0
AT4G29180	1.27041	1.34364	0.359605	0.216468	1.19416	1.33242	0.568883	0.362142
AT1G15210	8.84699	7.64064	7.37784	5.63306	17.5958	14.4141	13.2887	9.91619
AT3G63470	0.468045	0.278268	0.205023	0.454582	0.361694	0.538092	0.590763	0.511874
AT2G46620	8.9448	10.0137	12.6029	13.3447	16.2505	17.5517	18.9978	24.4417
AT2G43750	34.6782	35.3664	34.9877	28.8526	33.5194	30.5664	33.0044	27.4313
AT1G62895	0	0	0	0	0	0	0	0
AT2G24490	2.01644	1.40697	1.86063	1.57764	1.4771	1.94511	1.63392	1.22296
AT4G06065	0.520049	0.803885	0.740362	0.505091	1.95918	0.228601	0	0
AT3G13820	0	0	0	0	0	0	0	0
AT2G15080	9.94876	11.9502	16.0616	15.7391	8.69378	12.1278	8.0173	13.3842
AT1G16360	0.037701	0.0291389	0.250472	0.10985	0.0946871	0.0994347	0.0343677	0
AT1G10225	0	0.120779	0	0.455322	0	0	0	0
AT3G49770	0	0	0	0.0944167	0	0	0	0
AT4G31660	0	0.229167	0	0	0	0	0	0
AT1G26670	20.3373	19.3586	17.8391	16.2177	20.216	15.8469	13.8946	14.6528
AT1G52200	17.69	44.6585	46.6729	38.6577	21.3291	44.2477	37.2474	41.0063
AT1G57800	0	0	0	0.0254546	0	0	0	0
AT4G23200	0.957258	2.04694	2.78615	2.29332	1.68292	3.22603	4.15949	3.85608
AT1G69460	24.8281	28.217	29.2521	25.3613	25.9051	27.9029	26.5909	25.5862
AT1G08080	0.118383	0.0457485	0.674136	0.0574888	0.099107	0	0.215831	0.240441
AT5G15420	0	0	0	0	0	0	0	0
AT4G29810	17.6686	14.9419	20.6794	22.0468	20.4961	22.0462	20.2233	21.7648
AT1G80870	7.82945	7.26752	6.66593	4.54764	5.52644	5.46612	5.73775	4.48219
AT5G18730	0.108827	0.0841116	0.0344289	0	0.0911072	0.0318918	0.0330683	0
AT5G67570	7.27931	7.15421	6.08424	4.77148	5.86835	5.31984	5.32495	3.52885
AT1G75310	10.3715	8.01603	8.02977	6.25986	15.4166	11.9589	11.4816	8.68005
AT5G57625	19.7708	24.7677	14.1399	6.64338	20.7875	32.1269	15.4602	10.3719
AT4G35440	5.60411	5.81892	4.27117	3.46367	5.80529	4.40431	3.79276	3.56414
AT3G55380	7.70363	6.99102	7.47576	5.67458	4.63769	8.2946	6.62798	5.58175
AT5G05445	0	0	0	0	0	0	0	0
AT1G05250	0	0	0	0	0.0456399	0	0	0
AT3G44560	0	0	0	0	0.0460982	0	0	0
AT4G10925	4.00819	4.4365	4.27379	4.18126	4.34979	2.82774	3.38315	3.81916
AT1G12790	1.74312	2.09572	2.05879	1.5425	1.26472	1.02164	1.2712	2.24223
AT2G37260	0.889202	1.17816	0.60281	1.645	1.0989	1.11678	1.65976	1.37601
AT5G54610	6.47622	2.48496	4.49002	3.88103	3.03771	3.6342	4.89875	2.37883
AT4G13550	3.74937	3.9005	4.03897	3.51861	4.1322	3.79696	3.74956	3.5666
AT5G20560	0	0	0	0	0	0	0	0.0758279
AT1G31760	0.603454	0.93281	0.715916	0.293048	1.01039	0.353685	0.962673	0.459617
AT1G74000	0.694724	0.77559	0.695988	0.524799	1.16321	1.45906	0.949949	0.352755
AT4G15562	0	0	0	0	0.183813	0	0	0
AT3G48480	0.131497	0.474288	0.041601	0.0425716	0.183477	0.346818	0.239742	0.0890259
AT3G63400	13.4054	12.8492	14.2508	11.4564	13.3877	12.0174	13.2305	9.99579
AT1G19715	11.1789	8.17021	8.75066	5.83868	11.1116	10.3624	10.4676	6.79088
AT5G50000	20.7124	18.9504	16.859	11.7569	15.7609	16.0688	15.0361	11.8403
AT1G69430	0.404605	0.268042	0.384007	0.112276	1.20973	1.27039	1.31725	0.704377
AT1G53340	1.4972	2.01679	3.36975	1.9527	3.33051	4.88898	4.99136	4.47445
ATCG00160	64.7758	51.8378	64.8083	44.1699	49.3707	48.9987	45.8857	32.3426
AT3G24110	0.785883	0.276092	0.542455	0.277556	0.897165	0.31405	0.716398	0.435319
AT1G80290	5.59367	5.25808	7.36552	5.18806	4.59851	5.1392	3.95066	5.21994
AT3G20920	14.7716	15.5746	20.9248	16.3167	15.2088	14.6921	15.7567	13.0307
AT5G26220	6.25973	3.52214	7.46197	9.0952	2.43159	6.16364	16.1602	8.23857
AT3G09190	1.03102	1.44432	1.40664	0.688437	1.40261	0.679816	1.46853	0.71983
AT3G05545	15.0477	15.903	16.969	16.4482	16.0743	15.6948	14.2826	14.7336
AT4G27400	0.790957	0.987524	0.346473	0.0590928	0.814977	1.33725	0.83195	0.308937
AT5G61930	1.00403	1.01478	1.14839	0.975149	1.05607	0.882693	0.75098	0.810465
AT1G69860	0.113014	0.029116	0.0715073	0.0365879	0	0	0.0686814	0.0765126
AT1G10120	5.12956	3.81212	3.99461	2.71456	6.85443	4.42294	3.86672	3.40602
AT5G08760	13.2387	14.4224	16.9923	16.6541	30.3994	41.2347	39.1929	23.1753
AT2G38390	14.2022	12.2791	12.7938	16.7862	13.8646	17.6495	16.3258	25.6186
AT1G05793	0	0	0.412057	0	0	0	0	0
AT2G25250	20.1392	20.3463	25.2578	26.0567	67.7414	71.8967	84.7775	91.0111
AT1G51990	0	0.0431404	0	0	0	0	0	0
AT3G28370	1.47975	1.76092	2.02861	1.20907	1.16016	0.908584	1.24186	0.882555
AT5G20250	117.21	260.465	179.728	81.0428	83.5646	156.127	74.7131	109.401
AT5G55045	0	0	0	0	0	0	0	0
AT3G29010	1.68332	1.34589	1.7629	0.789262	1.45783	1.02061	1.42866	1.17893
AT4G34800	1.18456	1.42417	1.74884	0.127832	0.771308	0.925693	0.599902	0.668305
AT1G63430	5.09949	4.43191	5.10992	4.88904	5.68	4.92577	4.16978	4.71192
AT1G08460	9.38963	7.8448	7.75708	8.38113	10.0249	7.58649	5.82181	7.75959
AT1G78710	0	0	0	0	0.0239208	0	0.130235	0
AT4G03820	5.40158	4.91643	5.29524	5.9365	6.30709	6.12346	6.21978	5.73807
AT2G26330	9.67799	7.6265	5.45032	5.25189	9.70064	6.79136	6.66987	5.29897
AT1G08610	2.24341	3.03436	3.39854	2.13698	3.35896	4.09632	2.98894	2.32206
AT5G08070	1.54388	1.76778	0.814046	0.833039	0.765923	0.653516	0.781875	0.290342
AT1G17540	0.051544	0	0	0	0	0.0226575	0.0469867	0.0523443
AT5G07095	0	0	0	0.665638	0	0	0	0
AT1G27380	0.301727	0.139921	0	0.410267	0.303118	0.318316	0.11002	0.0612823
AT5G14030	37.4838	39.1485	38.6761	34.4431	36.4555	37.8689	38.0379	33.7565
AT1G48953	0	0	0	0	0	0	0	0
AT2G02310	0.113014	0.349392	0.482674	0.164645	1.04074	0.546461	1.08173	1.20507
AT4G11020	0	0.213867	0	0.134375	0	0.121635	0	0.0702515
AT3G50670	22.5106	19.2496	21.5197	19.6424	20.4405	18.7134	19.0067	18.4374
AT2G07719	1.51499	2.0979	2.2167	1.53272	1.16262	2.38632	2.64699	2.30776
AT5G45440	0.984725	1.52217	0.934595	0.777075	1.08201	1.56912	1.29039	0.937513
AT4G05110	0	0.0707618	0.0434468	0.177842	0.114971	0.0603677	0.0834596	0.11622
AT5G25380	0.170779	0	0.189099	0.331733	0.0953144	0.0750701	0.285412	0.0578101
AT5G56920	0	0	0	0	0	0	0	0
AT5G38000	0.760294	0.548451	1.44318	0.984567	1.1457	0.802096	1.8944	0.669152
AT5G15050	3.78805	4.64997	4.39885	4.1985	6.00674	2.93847	3.9	3.43955
AT1G80840	14.3008	13.1565	13.244	23.5016	146.526	161.834	182.284	185.531
AT5G53670	0	0	0	0	0	0	0	0
ATCG00920	0.193057	0	0	0.187504	0.053874	0	0.0586624	0
AT1G60545	3.10356	3.25721	4.34084	3.80753	3.77426	3.07315	2.29311	2.62093
AT4G29940	3.40627	3.03451	3.89645	2.68146	4.27746	3.08919	2.77825	3.02221
AT3G09550	0.41142	0.499689	0.641496	0.513754	0.565851	0.284193	0.642933	0.238748
AT5G44630	0	0	0	0.0979565	0	0	0	0.0341412
AT2G40900	4.55723	3.90451	5.5658	4.01441	2.83922	2.42253	3.54243	2.47543
AT2G39140	11.7704	11.2018	8.5868	6.91028	10.8344	11.5835	9.04818	7.01726
AT3G48670	7.31552	6.44001	6.62142	5.87062	9.00921	7.02741	6.92619	6.16702
AT3G11270	4.65964	4.99631	5.07644	4.2069	4.80748	5.07738	4.57669	4.96525
AT4G29330	7.93322	8.34109	7.8346	7.49679	8.67583	6.91167	6.93862	7.98382
AT5G48545	6.61115	5.8667	4.28266	2.8198	4.71473	4.70511	4.84681	2.27345
AT1G49490	1.52765	0.728521	1.018	0.505091	0.870745	0.914404	0.829621	0.627147
AT3G08530	39.1341	35.8015	36.5246	37.1452	49.3973	39.7323	36.2373	39.7748
AT2G19190	2.26574	9.19366	4.69815	7.4628	3.34005	9.59156	5.88193	9.05361
AT3G22380	54.9913	47.7239	48.8587	52.8753	55.5305	45.6425	37.7608	49.1563
AT2G41835	4.09216	3.83257	3.92953	4.72259	5.96502	7.15293	7.02183	8.50696
AT3G05140	0.229779	0.38056	0.436163	0.318814	0.274807	0.173152	0.299233	0.266682
AT1G48690	1.05439	0.465673	1.14367	0.146294	0.945756	1.05939	0.892507	0.611861
AT1G49570	15.6399	20.5602	37.2616	37.5519	28.644	26.9755	24.1241	88.6358
AT2G39110	3.72826	3.9083	4.22989	3.74588	10.6193	12.4327	14.0242	9.6612
AT4G32660	4.19068	4.38607	5.1374	3.53311	5.67668	4.55413	4.27115	4.31485
AT1G75580	1.64367	1.42918	1.46249	0.698421	1.97805	0.903145	1.12376	0.521621
AT5G45920	1.0378	0.656269	0.686491	0.335982	0.868818	0.359423	0.802701	0.319367
AT3G52760	8.37522	11.1238	11.0358	9.08201	9.53023	10.2225	8.30183	7.43178
AT5G52750	18.9678	15.9473	18.529	24.533	52.1307	83.3776	100.455	86.0694
AT5G18830	6.43402	4.81789	5.15532	5.50921	6.74559	5.90318	5.40837	4.64091
AT3G27460	2.62832	1.81632	2.49452	1.32141	2.17448	1.90292	2.56506	1.85269
AT2G38910	0	0.0251384	0.0308693	0	0.0272292	0	0	0.0330301
AT1G09467	22.5763	35.9886	34.8188	26.0382	9.45014	24.8099	10.2901	11.4634
AT2G36060	30.8823	27.9335	30.587	27.9152	26.161	25.161	27.4271	28.0082
AT4G04360	3.13008	2.51227	3.42778	0.818475	1.51179	2.75182	1.53641	1.22257
AT1G72980	0	0	0	0	0	0	0	0
AT5G51840	5.01095	5.45483	5.3922	3.97571	6.08576	4.80869	6.498	3.76281
AT4G17490	10.7566	25.8834	16.1983	22.8446	65.0174	115.561	135.774	128.389
AT2G32950	4.70618	5.0742	3.94205	4.16416	5.4121	4.15217	5.03817	3.57168
AT2G24420	15.4551	15.119	11.9822	12.7468	15.4473	13.2946	12.8998	10.0595
AT5G21930	10.2808	11.3119	7.46939	5.99711	9.33602	8.02653	5.68548	6.03366
AT1G26440	9.81599	8.30437	10.2815	8.93243	9.43925	8.08552	9.35117	9.07035
AT3G02135	0	0	0	1.17961	0	0	0	0
AT1G22070	14.1355	14.6985	15.9295	18.0056	14.2648	16.3546	18.5577	18.0814
AT3G55990	2.0388	1.6485	0.833543	1.06624	2.02194	1.87514	1.40105	0.732623
AT3G43940	0.0866749	0	0	0.168364	0	0	0	0
AT2G40750	6.04798	7.20496	8.24329	8.61228	6.24336	12.9129	16.9957	12.5608
AT3G54900	31.5212	40.158	34.93	24.1384	23.1264	29.6913	31.655	20.5782
AT3G12910	0.0650503	0.251384	0.617387	1.38994	0.599043	0.457512	1.24527	0.660602
AT3G25730	5.19858	10.2185	14.4363	8.66442	6.8237	8.57644	10.3555	11.9273
AT2G28960	1.22028	2.40349	1.43835	1.39545	2.04317	2.26674	1.86594	1.71892
AT3G48680	21.5396	23.7926	21.5668	18.399	20.9298	17.7355	21.3371	15.3997
AT2G04842	23.0039	27.4661	21.0862	14.6753	21.5066	21.2733	19.8572	13.1131
AT3G63360	0	0.144277	0	0.181302	0	0.328225	0.170167	0.37914
AT3G18010	0.423149	0.354303	1.07095	0.650715	1.2694	1.27104	0.707183	0.501339
AT4G12000	0.965211	1.54727	0.644645	0.833287	3.38184	1.79142	1.89009	0.943894
AT1G29880	27.6014	28.7889	24.6401	23.1978	24.7087	26.5483	25.1859	21.5637
AT5G27280	11.5102	8.39797	8.7394	11.0003	7.3234	6.71916	8.05826	5.51717
AT3G46070	0.187035	0	0	0	0.626325	0.822162	0.340997	0.759757
AT3G19120	15.5535	13.2233	9.51877	10.6264	13.4251	10.1847	8.60479	9.31361
AT3G56408	0	0	0	0	0.0266378	0	0	0
AT3G01840	0.324937	0.215264	0.440564	0.225422	0.854947	0.571337	0.465468	0.518543
AT2G20690	21.1433	24.9119	24.6474	17.3544	20.298	20.4065	19.1168	13.4781
AT5G10110	2.92061	3.21945	3.04457	3.16211	2.64547	2.3151	2.44415	2.57698
AT3G14290	15.9544	14.023	16.4804	15.027	14.6612	13.2761	17.7908	12.7356
AT3G23090	4.86651	3.25301	2.7775	1.53293	2.44998	2.60173	2.75766	2.40425
AT3G08690	15.8909	17.0626	22.0025	19.8784	16.2505	17.419	19.6202	19.3039
AT2G01830	3.63822	2.35984	2.13951	1.03929	3.18916	2.60901	2.08097	1.4489
AT3G48540	0.385166	0.628461	0.406176	0.498783	0.537419	0.26337	0.312099	0.65191
AT1G06240	5.71074	4.41379	3.06169	2.87909	5.54729	3.75587	4.01365	1.99216
AT5G05050	0.0527483	0	0	0.0512311	0	0	0	0
AT1G72330	5.97392	7.88409	7.64889	7.55367	6.5582	9.98372	7.29523	7.89813
AT3G48343	0	0	0.0751358	0	0.132551	0	0	0
AT5G42470	5.82241	4.76637	5.00283	4.78494	6.17228	3.93752	4.55387	4.02351
AT4G33040	4.77472	3.046	4.45972	6.55122	3.29934	3.99781	5.25071	4.92582
AT1G45050	5.07939	6.0508	8.1821	6.42685	7.52936	5.6946	6.79675	6.86189
AT5G61770	8.37581	9.69346	11.6536	9.02931	8.00325	8.79006	9.35419	7.61519
AT1G10430	7.99903	10.2434	9.75027	6.62645	8.86313	8.61808	9.43643	5.8535
AT2G31865	4.53128	3.99201	6.94713	8.46336	11.2478	15.4611	16.2337	14.9955
AT1G05670	1.3882	1.5568	1.16253	1.16321	1.57234	1.7469	2.30761	1.93496
AT1G09367	0	0.325256	0	0.408725	0.704616	0.739945	0.383622	0
AT1G64110	1.14718	0.392449	0.517615	0.547957	1.44845	0.793607	0.857171	0.401062
AT1G65220	18.0143	18.2695	19.992	13.639	19.124	15.949	15.2631	14.0673
AT2G29080	22.6982	24.5125	21.7394	21.4413	22.5599	25.8096	24.5887	22.7612
AT4G03635	3.07403	2.78031	4.84188	2.28685	2.40924	1.55252	1.43093	2.19188
AT3G05645	0	0	0	0	0	0	0	0
AT5G45095	0.283873	0.219403	0.215537	0.0551416	0.808015	0.199654	0.258774	0.345937
AT2G46280	36.2557	37.036	37.9819	30.1825	39.1181	33.5777	33.254	30.4615
AT4G34200	67.4847	77.3914	134.302	224.245	66.8382	86.4511	120.712	299.286
AT2G19870	10.512	11.0669	9.97687	7.2686	8.65553	8.97542	9.50371	5.93068
AT5G35660	0	0	0	0	0.0592376	0	0	0
AT3G01295	4.92047	3.16916	2.85388	1.85848	3.43274	3.60486	8.47246	4.71926
AT2G14210	0.0542494	0.125787	0.205951	0.263445	0.0454162	0.111285	0.164843	0.257095
AT3G54530	0	0	0	0.11147	0.048042	0	0	0
AT4G12800	844.735	871.472	801.368	640.189	656.059	699.772	759.702	496.258
AT3G54410	0.263596	0.271642	0.33357	0	0.147118	0	0.0800968	0
AT1G07310	26.0878	24.332	29.3376	20.5016	26.182	24.8502	25.2941	23.6487
AT1G77230	0.525893	0.894209	0.524077	0.510766	0.594357	0.739743	0.551305	0.560761
AT2G44440	3.13603	3.1458	2.40643	2.6894	3.77053	2.78637	3.19329	2.16832
AT4G30993	7.66054	7.84029	7.30376	5.84344	6.20822	5.38167	5.5802	3.94302
AT3G57440	0.0945312	0.0365312	0.179438	0	0.158278	0	0.12926	0.0959989
AT5G14740	246.963	256.88	173.555	66.2649	215.834	169.917	128.281	56.4663
AT5G54225	0	0	0	0	0	0.15856	0	0.183156
AT5G47510	1.02356	0.644601	0.899492	0.589106	0.793423	0.76655	0.449251	0.769963
AT1G14880	46.877	9.8513	48.523	27.0283	15.591	19.5477	20.9143	15.0293
AT4G34350	41.2112	55.1719	54.2463	47.4796	48.671	52.1897	61.111	53.4526
AT2G30730	0.0920375	0	0	0	0.0385257	0	0	0
AT3G23070	8.60135	9.6312	6.82928	5.97041	7.26067	8.5045	8.14493	4.6699
AT5G16950	5.59345	4.98823	5.17258	5.29326	5.16297	4.16095	5.49112	4.66075
AT2G23690	2.15213	2.56435	1.36171	0.783835	1.50142	2.36506	2.94277	1.45703
AT2G40710	0	0.558421	0.548582	0	0.120973	0.254078	0.131725	0
AT1G26650	6.73765	8.38983	7.34201	5.75616	7.15519	6.74611	5.11828	4.94163
AT5G20300	9.17027	9.28238	10.36	8.32454	7.24092	8.79496	8.14573	6.82575
AT3G01550	0.946325	1.43101	0.781	0.399611	1.41225	1.55541	1.46276	0.626751
AT2G02930	4.19675	6.42367	11.1683	14.386	5.7179	6.87273	6.00108	15.3763
AT4G22320	2.09858	3.39484	3.01078	1.75382	2.86004	2.18822	2.62486	2.37898
AT2G32040	9.24811	8.56246	7.3449	7.85934	8.25306	9.23149	6.557	6.61984
AT5G45850	0.300467	0	0	0.145912	0.167696	0.044026	0.0913003	0.101711
AT3G03740	5.08472	4.56431	6.25083	4.9968	6.15058	6.33577	6.09504	5.48894
AT3G62620	2.46774	1.87497	1.94515	1.82804	1.50568	2.09597	1.83015	2.0813
AT2G34940	1.25015	0.410649	0.771231	1.09277	0.627957	0.851781	1.13962	0.476086
AT3G51780	9.79385	9.77739	10.4088	6.8864	8.6262	9.77625	9.62541	8.49547
AT4G05130	0.386184	0.596957	0.633087	0.61376	0.529042	0.524703	0.736082	0.534791
AT5G11320	0.280553	0.185861	0	0.194631	0.201319	0.070471	0.0365354	0.0814026
AT2G20320	3.38297	3.70612	5.14015	4.88328	5.33949	5.40257	5.02189	7.58015
AT3G14880	0	0.0490465	0.0602279	0.0616331	0.212503	0	0	0
AT4G25670	11.6072	9.95046	13.3253	13.6855	16.0398	16.3538	13.1684	19.9201
AT2G27300	0.226295	0.174902	0	0.329679	0.142086	0.248684	0	0.172356
AT3G59110	5.46358	6.53176	5.31316	4.39153	5.27246	6.31766	5.76562	4.09981
AT3G04570	10.3486	8.82424	12.0103	10.4333	9.36982	9.98796	9.27977	13.365
AT5G59120	0.0281211	0	0	0	0	0	0	0.0285577
AT2G31800	16.3653	20.7784	25.0085	21.4175	25.0544	27.273	27.7681	24.4817
AT5G43420	3.69261	3.48821	4.33906	3.70025	11.384	12.264	15.1208	14.4045
AT1G74240	0.879968	1.10835	1.29915	1.36112	1.17324	1.5759	1.2181	1.52248
AT3G10320	3.13267	3.04381	7.00823	10.1708	2.77245	5.39014	6.77207	11.0437
ATCG00065	171.698	145.064	118.224	123.435	176.859	151.689	129.664	119.662
AT3G28917	0	0	0.0823369	0.0842579	0	0	0.158166	0.0881002
AT3G19960	8.68075	7.637	8.17781	6.61995	8.69385	7.60343	8.32355	7.54218
AT3G14820	0	0	0	0	0.105971	0	0	0
AT3G45630	6.10525	5.64697	5.5253	6.09165	6.368	5.07413	4.82035	4.86178
AT4G27140	0	0	0.129537	0	2.05672	3.47974	3.85695	0.277209
AT2G36420	7.25963	5.28816	6.40226	4.39896	10.2727	9.43226	10.5708	6.91565
AT2G33580	5.49961	2.91394	4.16914	5.57658	25.2214	23.2323	23.1119	21.8833
AT5G53330	13.7776	15.9093	17.4523	13.1147	14.6131	12.7882	13.5602	12.8209
AT1G65820	46.2908	61.6886	78.6618	74.8346	47.169	61.2438	69.0471	77.3794
AT1G22900	2.60626	5.22242	4.21426	2.43755	2.50514	3.9037	3.69573	2.45068
AT5G61700	0.0193173	0	0	0	0	0	0	0
AT1G52080	2.46753	2.10274	2.22182	2.15076	2.80731	1.64091	2.13401	2.28096
AT1G35180	1.77581	1.54407	1.42206	1.07796	0.882705	1.02454	1.71997	0.338134
AT1G30070	4.55842	3.90986	4.32636	3.88739	3.07157	3.81205	3.74998	4.29047
AT1G35210	2.28033	2.91482	2.99664	4.51465	11.3808	15.8838	23.3455	27.6106
AT3G12050	16.1574	15.8319	18.242	11.1559	16.2832	14.1375	16.1948	12.9478
AT3G03341	0.850613	0	0	0	1.2818	0	0.155081	0
AT1G73740	7.13468	6.30663	5.72072	9.63752	7.89531	6.70504	7.58784	8.66123
AT4G16780	4.39053	3.60032	2.84577	4.73227	7.62023	7.01379	6.19874	9.08052
AT1G34110	3.95356	3.17977	4.13324	3.64493	3.32662	2.22309	2.43316	3.6481
AT3G15970	10.8054	9.04217	11.1421	8.56142	10.5424	8.10682	8.18371	7.50799
AT3G01970	14.9736	20.1004	38.9564	44.3303	12.9753	16.5705	25.1441	49.353
AT4G33905	0.143279	0.110739	0.135985	0.0463859	0.919613	0.251928	0.435369	0.0970023
AT2G40360	17.7994	19.4923	19.2097	14.8691	18.3479	19.6797	18.3381	16.3733
AT1G33890	0.107869	0.792023	0.153566	0.209532	0.316067	0.758662	0.0983313	0.164315
AT1G08040	5.46932	4.74219	4.58485	4.20646	5.20633	4.73514	4.8339	3.91898
AT3G47670	11.2933	14.5475	12.3801	12.839	9.67432	12.0835	11.8909	8.44589
AT1G63522	0	0	0	0	0	0	0	0
AT5G09900	21.1483	23.5373	22.1153	21.5608	20.9453	22.4688	20.7272	20.7738
AT5G64920	17.0302	16.4055	17.7444	11.9858	13.3274	13.9957	11.7558	12.2817
AT3G27190	6.81985	7.43692	8.19087	5.85293	6.56063	8.30674	7.52806	8.6131
AT1G10522	9.02708	8.40236	5.75775	4.76081	8.12607	9.08819	8.27319	3.45004
AT4G04370	2.29056	2.0982	2.41551	1.7303	2.37925	2.08833	1.6627	1.24922
AT4G34970	4.13838	4.20547	6.32797	3.42389	1.79643	2.49288	2.02596	3.03524
AT5G60470	0	0	0.216049	0.331634	0.0952861	0.0667092	0.103755	0.2697
AT5G10430	0.295531	0.228414	0	0.0956769	0.164941	0.0866055	0.179601	0.20008
AT3G10130	8.69328	9.17049	9.42143	9.29896	7.54825	5.70621	9.02233	6.47206
AT3G54826	9.01414	11.0349	11.7132	9.87125	8.86323	9.89269	10.8091	8.53972
AT1G69080	1.92984	1.63139	1.60264	0.878592	1.81756	1.96172	1.92414	1.10239
AT5G04245	0	0	0	0	0	0	0	0
ATMG01350	1.7525	1.5238	2.28701	1.27657	2.93429	3.46659	1.59755	1.77971
AT3G10680	1.27392	1.11887	1.04419	0.506158	0.921061	1.62904	1.1085	1.23489
AT1G73300	0.152107	0.211612	0.173236	0.0295464	0.152808	0.26745	0.0554634	0.0308937
AT3G52590	157.754	181.865	172.05	129.649	150.469	148.732	173.524	136.753
AT5G47840	23.9492	27.3884	25.1302	17.3713	20.5088	21.2693	20.3318	15.2857
AT2G42240	2.62465	2.33671	2.61716	2.48462	2.50324	2.42429	1.75658	1.78818
AT5G04850	12.3061	12.595	13.4133	11.6253	11.4292	12.1713	12.0068	8.39653
AT1G30530	10.5333	10.8795	8.81563	8.5563	8.73808	8.75528	13.9229	6.61262
AT1G73570	1.61286	1.19768	1.08053	0.645015	1.85327	1.19552	1.09548	0.706544
AT5G59010	5.75578	4.74216	4.27038	3.6606	5.94375	5.39412	4.84737	3.97589
AT5G50115	0	0	0	0	0	0	0	0.062945
AT1G66150	24.0151	25.2793	19.1965	17.128	26.0057	24.7624	23.1109	17.1452
at5g08210	0.191898	0.0741584	0.182129	0.0931893	0.160652	0.168708	0.349863	0
AT5G45790	1.06548	1.647	0.904791	0.599113	0.469469	0.788814	0.869034	0.341691
AT5G27700	73.8012	79.2067	73.607	61.397	69.6412	76.8293	66.4548	68.6189
AT2G30460	2.76905	2.60431	2.81806	2.7542	3.21193	3.34365	2.37216	2.23608
AT5G19970	1.59252	0.957323	0.46183	0.386678	0.740675	0.233344	0.483904	0.0449234
AT5G48430	0.437838	18.9505	1.89965	1.33648	2.35637	11.8777	3.4781	4.891
AT5G18130	29.9841	28.0139	44.1094	52.162	26.0248	30.2759	33.6036	48.2716
AT1G77120	12.1544	19.371	38.733	112.878	16.4515	29.0149	61.3028	128.657
AT1G50590	0.842583	0.529121	0.499806	0.30688	0.925823	0.648163	1.10412	1.12306
AT5G05470	6.11465	6.02561	8.12472	4.45408	6.10018	5.64449	6.50303	5.53689
AT4G27670	0	0.0646542	0	0.731215	0	0	0	0.594657
AT4G08810	18.0631	22.4272	22.9147	19.2805	23.207	20.5578	22.9465	19.1609
AT3G32980	60.1469	58.8038	42.1863	43.6102	55.9172	61.9041	55.0678	57.6941
AT4G14226	0	0	0	0	0	0	0	0
AT3G62200	4.09307	3.92372	4.60743	4.06779	6.05634	5.63474	4.77243	3.70551
AT1G60787	0.0510368	0.118338	0.0484386	0	0.0427267	0	0.0465243	0.0518292
AT4G21600	3.68024	3.94737	3.92059	2.66255	3.52115	3.16946	4.48454	3.47043
AT3G54060	0.168999	0.228582	0	0.0820689	0.459815	0.260007	0.346628	0.0429057
AT3G19830	3.38191	3.54552	3.55932	2.68299	7.27435	6.04945	5.6011	2.89035
AT3G03780	42.9252	49.0359	31.7885	52.6159	41.6941	51.1462	55.3188	47.1659
AT3G54110	21.1458	21.5967	24.4057	27.3957	23.4245	23.6363	24.6804	31.9044
AT5G05545	0	0.119418	0.293284	0.150063	0	0.135835	0	0.313813
AT5G12430	6.4357	7.01901	5.75516	6.2367	7.14782	6.53808	5.54076	5.50445
AT1G77760	90.2136	134.269	146.371	146.667	176.786	181.616	140.517	141.084
AT3G06150	12.8479	11.6467	10.6047	7.26797	10.0694	8.50147	5.98056	5.89908
AT3G52750	10.0213	9.94935	7.26867	6.19855	10.2312	8.09395	8.46682	5.65383
AT1G51410	0	0	0.0456464	0.0467114	0	0	0	0
AT5G27810	0.121763	0	0	0	0	0.107048	0	0
AT1G50020	9.87712	11.4711	8.18391	10.3036	8.00637	7.94837	8.71799	6.42162
AT4G20440	25.8365	26.8293	30.99	20.1671	27.778	27.5915	27.4534	19.5307
AT4G02482	0.640729	0.495215	0.304055	0.466724	0.1341	0.98577	0.584078	0.162669
AT1G07967	0	0	0	0	0	0	0	0
AT3G13600	0.401461	0.811517	0.468952	0.599867	1.91314	3.2308	2.50545	1.94439
AT4G32050	1.95948	2.18756	1.98371	1.52249	2.40596	2.10549	2.22286	1.68036
AT2G38660	4.00379	4.46374	4.87606	3.37243	4.41972	3.64453	3.74668	3.49024
AT4G00690	0.309389	0.239124	0.587277	0.375612	0.420895	0.305999	0.528813	0.274918
AT5G27230	0.290902	0.374726	0.322108	0.353168	0.284125	0.426244	0.198886	0.246182
AT1G17270	1.64547	2.31745	2.15168	1.20748	3.06121	2.63606	2.36664	2.30229
AT4G17920	0.276776	0.142612	0	0.268815	0.23171	0.243328	0.336407	0.187382
AT1G74350	0.401125	0.992085	0.79948	1.01293	0.906692	1.16374	0.511923	0.651765
AT1G75230	5.14922	3.33192	3.94945	3.40192	11.7043	12.2912	12.9902	4.68193
AT1G07373	0.146936	0.113566	0	0	0	0	0	0
AT1G17140	10.0412	9.3729	9.11566	8.95145	8.56867	7.24982	9.37448	6.7488
AT5G11020	1.68496	1.54346	1.03651	1.1213	1.7502	1.37161	1.42221	0.918936
AT1G43560	19.4723	21.4443	19.678	11.5139	18.7512	21.9533	17.3828	10.6558
AT1G05937	0	0.250113	0.153566	0.157149	0.135457	0.568997	0.147497	0
AT5G26030	16.278	16.7297	20.0109	20.4437	73.0719	80.8686	94.0216	75.5641
AT4G24900	2.92922	2.13235	2.00426	1.98486	2.48079	1.76673	1.92505	1.86784
AT4G03190	10.7161	9.22558	6.04443	4.96318	6.60871	5.06257	4.55406	4.76351
AT1G07700	8.86835	11.5614	10.6479	9.18402	7.37963	10.145	11.9316	6.89016
AT1G33750	2.1503	1.63677	0.927653	0.316432	2.18204	1.20301	1.39589	0.595552
AT3G51880	24.8663	25.538	29.5105	20.2013	25.0377	20.744	22.4746	19.8749
AT1G14750	0.173873	0.223976	0	0.0844361	0.679291	0.331199	0.23775	0.0882865
AT5G62760	2.44002	2.01643	2.5652	1.75003	2.137	1.61711	1.26613	2.24918
AT3G18035	43.2922	42.3553	42.3152	30.716	34.3162	31.1857	32.135	28.5624
AT4G33735	0	0	0	0	0	0	0	0
AT1G05900	2.82301	3.31133	2.74234	1.77411	2.41896	2.62784	2.81561	1.58519
AT5G02190	1.34775	2.12339	1.52512	2.16485	1.73584	1.32159	2.12639	1.05282
AT1G44120	0	0	0	0.0123185	0	0	0	0
AT2G41082	9.79906	3.78681	9.68772	5.15515	5.81083	5.38428	2.97756	5.39023
AT4G21320	0.727735	1.16819	0.796948	1.08739	0.515512	0.393717	0.306181	0.909581
AT5G48510	0	0	0	0	0	0.0982	0	0
AT5G55560	2.65244	3.52074	4.70646	6.32836	4.00665	3.75131	4.57303	8.60788
AT4G02300	0	0	0	0	0.0215006	0	0	0
AT2G25330	0	0	0	0	0.0336656	0.0353536	0	0.0816755
ATCG01250	0	0	0.0490914	0	0.0866051	0	0.0471513	0
AT5G63190	6.24155	5.18813	3.82812	4.37495	5.47174	3.28718	2.71066	4.39506
AT2G21140	30.4183	35.7489	24.771	27.4766	25.9894	41.6541	37.2571	21.3565
AT4G00530	1.85281	1.84117	2.13531	0.642685	0.997153	1.6289	2.41285	1.34398
AT2G01300	1.46807	3.64713	1.79143	2.85169	14.5728	20.7427	25.1404	9.79713
AT1G66465	0.174559	0.26983	0.552241	0.791176	0.438409	0.5627	0.6365	0.649986
AT1G01710	8.2587	8.16442	9.92153	8.63407	7.48823	7.16416	8.40391	8.55411
AT4G15460	0	0	0	0	0	0	0.263451	0
AT5G38120	0.257039	0.170283	0.0697012	0.0356637	0.461115	0.193694	0.133893	0.18645
AT1G44000	11.3343	14.875	7.56209	6.43061	9.06606	10.2606	11.5598	5.41327
AT1G73960	4.47849	4.09213	4.21272	4.06936	5.03236	4.13851	3.7287	3.62831
AT1G11360	12.3384	12.8646	14.2819	7.989	9.64076	8.848	8.55691	8.00935
AT3G10845	0	0	0	0	0	0	0	0
AT2G33400	4.30311	3.84056	2.9658	1.89065	3.38802	3.42279	3.31557	2.75721
AT1G04490	0.149453	0.254125	0.170214	0.145155	1.30123	1.60298	0.762941	0.546386
AT1G15310	1.57492	1.70883	3.07573	2.05911	1.69882	1.86388	2.34678	2.24528
AT1G13300	9.86533	16.5269	13.2604	10.0679	8.67825	11.6669	9.49523	10.7305
AT3G12010	6.66363	5.88993	5.80297	5.18101	7.52223	6.20111	6.51065	5.56125
AT3G19660	4.74337	6.11019	8.60888	8.89056	5.0857	8.55975	6.59975	6.92974
AT2G37362	0	0	0	0	0.0318376	0	0	0
AT2G02180	12.5276	17.4784	18.8738	15.026	14.4545	17.7986	14.6267	15.6748
AT1G32120	1.64512	1.51458	0.964375	0.845894	1.60004	1.27615	1.12475	0.491371
AT2G39570	35.835	61.1192	44.0228	26.5529	30.4383	40.2477	32.3363	31.4847
AT1G31480	2.41258	2.33084	2.70749	3.2773	2.7294	2.55096	2.40731	3.19499
AT1G21150	1.45114	1.61506	1.1569	0.732886	1.55501	1.17371	1.00535	0.53052
AT1G78110	8.27245	7.17662	7.37062	5.24702	5.88902	5.5906	5.69425	5.372
AT1G80080	9.69448	6.31824	4.97349	4.78416	5.61538	4.60698	5.20686	2.55438
AT2G47470	53.4633	50.8261	56.2477	57.0877	52.465	51.8278	63.6517	52.6706
AT3G58710	3.39601	4.73194	3.90406	3.29832	3.52378	4.33123	5.18864	3.20586
AT5G57350	25.6184	21.1152	23.405	23.2612	25.9688	22.0142	21.6519	21.4369
AT5G02565	4.93019	7.62102	8.63854	4.05171	4.76242	4.00097	6.56857	1.92567
AT1G08027	0	0.280903	0.172471	0	0	0	0	0
AT5G49240	0	0	0	0	0	0	0	0.137431
AT1G77980	0	0	0.0388169	0.119168	0	0	0.0372829	0
AT4G09535	0	0	0	0	0.414053	0	0	0
AT2G39770	65.4251	45.3273	57.4622	63.6938	61.4202	56.9056	57.6278	76.472
AT3G58810	2.38109	1.84033	3.55721	1.84152	1.73499	1.31803	2.21076	1.52248
AT4G35520	0.246656	0.142979	0.0292624	0.0748629	0.2194	0.189742	0.238901	0.140898
AT2G24180	31.9038	36.675	52.0304	100.393	37.0981	42.5949	55.132	111.586
AT4G10790	19.1235	19.0807	19.6187	19.0029	17.4595	18.6913	19.0114	17.2127
AT3G28330	0	0	0	0.078048	0	0	0	0
AT1G34170	0	0	0	0	0	0	0	0
AT3G24440	5.97459	5.03002	4.99539	4.45568	7.38358	7.44114	6.90519	8.41485
AT3G27500	0.544061	1.02122	0.885196	1.13231	0.780813	1.26411	0.673086	1.34181
AT5G03260	7.06447	3.08479	1.89402	2.44215	4.77814	3.57907	4.18409	1.74287
AT2G03620	1.90627	3.06362	3.47487	2.32165	2.65981	2.10153	1.68256	1.93587
AT5G47180	7.52226	7.63542	7.41508	6.0203	9.00021	6.89703	7.03375	5.73748
AT5G44000	12.6907	13.9697	12.6377	10.8783	10.5438	10.9034	10.1664	8.83589
AT5G08020	1.73048	1.50466	1.20246	1.77075	1.75916	1.84736	2.00002	1.41216
AT5G64570	23.7914	30.9632	25.6289	17.2479	22.5849	20.8014	11.7843	14.0032
AT1G43722	0	0	0	0	0	0	0	0
AT4G36250	28.5813	29.851	24.8839	26.6756	26.7846	25.6177	27.9687	19.761
AT5G14060	11.4208	11.7132	9.27446	8.92563	11.4897	12.0658	11.8257	8.07681
AT5G11480	23.6408	20.5929	19.9889	14.6216	21.4998	19.2606	17.1983	12.3949
AT2G27930	0.643234	1.07716	0.559615	0.780916	0.583375	1.22525	0.684089	0.21774
AT3G15010	12.2959	12.0032	13.9929	9.28214	10.6841	9.86219	8.02145	9.35034
AT5G05270	6.1174	5.34639	3.21562	1.87384	4.01828	4.46798	6.99211	2.96283
AT2G25055	0	0.30644	0	0	0	0	0	0
AT2G01540	10.0183	12.9512	13.8663	12.2785	12.4308	15.8851	16.0906	16.3508
AT1G48870	0.358437	0.346292	0.297666	0.435159	0.675168	0.35451	0.204216	0.455003
AT3G50840	2.36865	2.2666	1.67713	2.19097	1.0387	1.32216	0.993929	1.75634
AT4G35100	158.946	134.768	88.3954	58.4994	137.736	99.1064	85.7993	50.2189
AT1G12430	6.34749	5.57757	5.73748	5.41265	7.73371	5.23163	6.32013	4.68106
AT3G17440	8.73714	10.0307	7.83839	7.30896	10.3311	8.29801	7.29608	6.70317
AT1G56320	3.32597	2.02533	2.67837	2.64297	4.9782	3.36706	3.95066	2.9682
AT1G44830	4.08059	2.72766	5.02425	4.28456	6.83234	6.69013	7.54015	6.27193
AT4G16180	9.65382	9.18127	9.14683	9.36025	11.0133	8.97625	8.18872	8.12544
AT4G15396	0.918325	0.856615	1.32239	0.953422	1.43156	1.30846	0.865997	1.89732
AT5G45190	7.15149	7.6922	7.99407	6.52132	6.58575	7.59708	6.33809	7.00027
AT5G41120	1.82211	0.802194	1.55423	1.18727	1.71852	1.41941	1.42973	1.24141
AT1G01300	36.6673	39.6686	37.6712	31.5904	57.6931	57.3949	53.9556	34.5903
AT2G43790	16.1606	15.7347	17.1638	15.322	16.7505	16.6985	14.668	15.9852
AT5G66820	7.15974	8.284	7.28354	6.99544	6.92715	6.36988	6.80028	5.18107
AT3G01080	1.01727	0.440296	0.617911	1.30418	0.374719	2.18218	1.03861	0.61984
AT1G22180	5.89683	5.75884	8.54679	11.3656	8.68702	9.7254	11.376	13.3694
AT3G60190	17.6125	20.5844	22.7183	23.8602	20.4191	22.0188	21.2463	22.2871
AT1G17450	2.95936	2.4567	2.29898	3.22554	3.55109	3.26661	2.66773	2.84948
AT1G61630	0.148298	0	0	0.0960219	0.124152	0	0	0
AT5G18260	0.050367	0.0389283	0.286818	0.0489183	0.126498	0.0885604	0.0918275	0.051149
AT5G38450	0.0536628	0.0622134	0.0254655	0.0260596	0.0898503	0.0943555	0	0
AT2G33793	0.477623	0.451185	0.428124	0.335028	0.444282	0.629854	0.701467	0.269466
AT5G19380	2.75053	2.54344	2.70373	2.09897	3.57736	2.67721	2.75359	2.76829
AT1G79670	7.10869	8.48088	9.89531	7.75397	8.97261	9.06995	10.0027	10.2918
AT4G14230	12.1663	17.5103	15.7288	17.7884	13.3235	14.8588	15.6767	15.5274
AT3G55580	0.118456	0.160219	0.168638	0	0.0743761	0.0520702	0.107982	0.0300737
AT1G68170	0.16088	0.174081	0.0916142	0.125002	0.134685	0	0	0.0326757
AT4G14810	0.262874	0	0	0	0	0	0	0
AT4G08980	21.5097	15.8413	20.6285	15.9691	19.2959	14.224	13.9617	13.7619
AT3G06962	0.913801	0	0.433641	0	0	1.20505	0.833007	1.85598
AT1G51240	0	0	0	0	0	0	0	0
AT5G07070	1.6355	2.21211	1.466	1.32371	4.18366	4.63307	4.09996	2.16838
AT4G08590	0.682103	0.451879	0.739861	0.536296	1.19646	0.942341	0.532966	0.527766
AT2G44080	25.217	40.2115	54.6387	65.1316	15.1953	30.7572	30.7551	81.3984
AT2G18400	7.94538	7.80966	6.96714	4.44557	5.92867	6.22593	4.72362	3.94667
AT5G62320	0.157552	0	0	0	0	0.069256	0	0
AT3G02545	0	0	0.816723	0.417889	0	0	0	0
AT1G04820	148.791	133.058	117.009	98.9001	142.853	132.316	144.084	95.5802
AT2G39210	12.902	17.9614	21.6873	21.1365	20.6265	25.7947	18.4921	25.9284
AT5G23950	1.19616	1.18865	1.45963	1.65965	1.0014	1.50229	1.79137	0.867666
AT5G45110	13.2649	14.4584	15.1075	18.5652	51.3393	53.9733	58.7549	47.3551
AT2G47040	0	0.031624	0.0388335	0	0.0685085	0	0.0372988	0
AT1G06693	0.298907	0	0	0	0	0	0	0
AT3G61150	8.92874	6.24006	7.45503	5.89072	8.74016	7.79726	6.25402	5.06884
AT5G52990	2.6816	1.61763	2.29679	1.334	4.32568	1.38002	1.31169	2.12546
AT1G16210	28.176	35.0852	39.067	29.5616	27.7137	32.977	33.665	30.6152
AT3G61980	8.13633	10.5064	9.41722	6.45675	16.2812	21.8081	18.5424	15.6184
AT1G34580	0.113751	0.153856	0.10796	0.138099	0.238074	0.0250011	0.207388	0.086638
AT5G13970	8.42564	7.13232	8.8671	6.62457	9.50095	7.81053	8.51667	5.87893
AT1G02050	4.88575	4.00364	4.74877	2.51554	3.49887	3.20855	3.11228	2.51069
AT1G66500	1.51626	2.90633	1.95714	2.41515	18.4314	16.8494	15.9782	14.6589
AT4G09110	0.0733556	0.170088	0	0.142491	0	0	0.13374	0.0744945
AT3G15115	2.7414	2.26663	1.99676	1.79567	3.52261	2.7464	2.38279	1.29487
AT5G24530	12.0066	7.76243	9.64974	9.47347	10.4841	12.009	11.3594	9.14998
AT1G04030	1.33369	1.64927	1.30196	1.1843	1.91405	1.80902	1.52839	1.3157
ATMG01275	0	0	0	0	0	0	0.22601	0
AT3G18210	5.35811	7.10319	6.56716	6.44467	6.26806	8.54768	5.49895	4.39628
AT5G01230	2.01136	1.78487	1.67329	1.44704	2.57776	2.72884	1.90143	1.41216
AT5G63080	3.43214	3.61464	3.90174	3.55321	2.93645	2.42053	2.68173	3.06412
AT2G33920	0	0	0	0	0	0	0	0
AT3G05720	0.0679045	0.0174943	0	0.0219838	0.0757973	0.0596984	0	0.0459726
AT2G21090	2.86934	3.05773	2.8058	2.23789	3.7124	3.05768	2.65528	2.07505
AT4G30500	3.00926	3.48875	4.2841	3.03512	3.0522	2.39121	3.37624	3.29106
AT5G48070	3.17673	2.90995	4.41085	2.34259	3.29973	6.30972	4.39742	3.34554
AT1G18880	7.28315	4.6209	4.91776	3.90635	7.24998	5.95701	5.31797	4.37886
AT1G50740	9.42609	10.33	12.8185	15.7821	35.1574	32.5294	33.2806	27.2172
AT5G58780	0.223658	0.216079	0.371475	0.162918	0.234051	0.147472	0.356795	0.45426
AT3G31350	0	0	0	0	0	0	0	0.153206
AT3G11430	2.6334	1.4116	2.09622	2.26888	3.4136	2.91261	3.21366	1.89788
AT2G26695	3.05925	4.72894	7.12679	4.86205	2.40591	5.70509	4.64794	4.98962
AT5G03540	12.5584	12.3367	11.6735	12.2938	14.9289	12.8429	11.702	12.0055
AT1G58220	1.19835	1.25586	1.27228	1.47951	1.64937	1.44637	1.01833	1.36134
AT4G10520	0	0	0	0	0.0767448	0	0	0.0310315
AT3G04290	16.3032	16.0941	16.1833	24.1299	18.8158	21.0199	25.4611	23.1093
AT1G07350	14.5429	9.46815	13.7052	9.30563	10.4562	8.63393	10.013	7.47124
AT5G63960	1.84618	1.34594	1.34211	1.58961	2.01692	1.72667	1.37262	1.2499
AT1G09537	0.216589	0	0	0.21036	0	0.190415	0	0.219952
AT2G16005	1.96163	1.51613	0.971355	0	5.49788	0.67483	0.233242	0.519674
AT5G08040	8.16119	10.7402	10.2578	8.71195	7.69408	11.6996	10.4557	7.24258
AT4G20340	2.68805	2.55869	2.84661	2.14355	3.62427	2.91047	2.99204	2.12636
AT4G39340	0.749603	0	0	0.24268	0.418366	0.659014	0	0
AT2G29790	0	0	0.0951563	0	0.167871	0	0	0.0509085
AT4G17050	12.1722	11.9277	12.1714	9.4094	9.98228	10.2098	10.8695	7.91494
AT4G06055	0.86701	0	0	0	0	0	0	0
ATMG00480	0	0.155468	0.190911	0	0.673595	0	0.550099	0.204274
AT3G51860	6.19455	3.43155	3.33071	4.90606	7.79002	7.01195	8.91864	5.58876
AT5G65609	1.51399	1.31642	2.78403	2.66518	2.69338	1.74697	1.6389	2.69062
AT2G07734	0.622148	0.427426	0.196825	0.604253	0.231488	0.303868	0.378094	0.491406
AT5G02320	0.808047	0.745412	1.31117	0.759489	0.720121	0.80206	0.807888	0.979418
AT4G09840	0.480226	0.29693	0.364623	0.559695	0.160813	1.01326	0.26266	0.390146
AT5G66400	23.9258	13.3624	13.2981	7.40103	21.4706	7.56375	10.6811	7.65532
at2g07195	0	0	0.0910646	0	0	0	0	0
AT4G07085	0	0	0	0	0.138973	0	0	0
AT4G17190	7.72771	7.60987	7.446	5.41001	9.52355	5.79372	8.61784	5.45753
AT4G34100	27.4955	25.96	24.5289	25.4829	29.4847	27.8357	24.939	27.0442
AT2G28730	0	0	0	0	1.11564	0	0	0
AT5G48090	0.061996	0.175693	0.11768	0.0602128	0.103803	0.0363359	0	0.0419724
AT5G58010	3.08387	1.97876	2.09852	1.3563	2.72788	3.83659	2.59904	1.1227
AT5G37475	9.45729	10.2005	9.21028	7.88287	7.85832	9.33817	8.49244	7.34644
AT3G27700	4.90982	4.72886	5.26923	5.50222	5.75452	5.79403	4.64785	5.92572
AT1G52140	10.6711	11.952	14.5051	14.3165	10.902	9.8585	10.3871	10.4694
AT1G18550	1.70739	1.22537	1.70728	1.33254	1.53148	1.68868	1.61201	1.82679
AT4G08460	11.8083	11.5733	14.4978	9.8582	11.7997	9.65242	9.96271	10.3078
AT1G08747	0	0	0	0	0	0.064294	0	0
AT5G41240	3.03657	3.82654	4.57359	3.46214	3.64742	2.75666	2.46721	2.58094
AT2G37790	5.06564	4.3758	3.67652	2.31526	4.73974	3.48044	4.77297	2.8099
AT1G15950	1.98441	2.2177	2.18881	2.08361	1.68375	2.7112	3.03123	1.79736
AT5G43670	5.9014	4.94692	5.0158	5.4465	5.82537	5.18822	4.06817	5.48615
AT3G23260	1.31331	0.656797	0.879851	0.90038	1.94025	1.1546	0.42254	0.313813
ATMG01120	0.493312	0.699008	0.546231	1.35751	0.481819	1.01196	0.524644	0.834952
AT5G08855	0	0	0	0	0	0	0	0
AT5G49070	0.26952	0.0520775	0.1279	0.261768	0.282044	0.177712	0	0.273705
AT5G24560	0	0	0	0	0	0	0	0
AT4G24230	14.8901	20.9939	17.9604	13.2115	14.2259	20.2962	16.0771	21.2657
AT5G22310	6.99052	11.8601	13.3502	11.0535	4.31784	5.09645	5.59532	8.39766
AT2G03932	0	0	0	0	0	0.201803	0	0
AT1G28510	6.4607	6.1229	5.14633	6.49897	6.9219	5.51089	5.18835	4.64738
AT2G34160	10.908	9.23623	11.8034	10.3919	10.8769	9.40658	11.527	8.3257
AT1G48240	3.1378	3.30491	3.41602	1.61341	3.37375	4.16495	3.36514	1.99939
AT5G58390	17.1072	18.1276	29.0371	59.2366	13.9896	18.3529	19.6176	65.7146
AT5G37320	0.0536929	0	0	0	0	0	0	0
AT5G33355	0	0	0	0	0	0	0	0
AT5G43600	7.67843	7.59918	6.04332	6.27527	6.16688	6.58585	6.03212	5.32522
AT3G48195	3.64277	3.75396	4.52279	3.6715	4.3347	3.76651	3.55042	5.04877
AT2G29040	0	0	0.0600888	0	0	0.0556607	0.028857	0
AT2G05810	0	0.0695235	0	0	0.0753058	0.0790817	0	0.0608993
AT2G30750	14.0922	38.9666	62.9147	194.334	34.2004	50.004	72.0224	241.066
AT5G43610	0.0432398	0	0	0	0	0	0.0788334	0
AT5G07495	0.253834	0	0	0	0	0	0	0
AT4G05995	0	0	0	0	0	0	0	0
AT3G23590	5.63682	5.28512	5.6422	5.28023	7.24612	5.75447	4.64705	5.7087
AT2G24340	0	0	0.0221192	0	0	0	0	0
AT1G63370	0.26308	0.174285	0.214018	0.109506	0.220244	0.0991231	0.0685199	0.152666
AT1G56110	34.6563	38.02	39.6199	30.669	36.3266	38.274	38.7395	34.5763
AT2G28880	1.47554	1.76387	1.30706	0.91718	1.95998	1.55666	1.7217	0.959005
AT2G21490	0.506774	0.0652803	0	0.246098	0.0707097	0.371275	0.230983	0.171547
AT4G01320	12.0931	12.6672	13.8938	13.3679	13.3433	13.2429	11.8217	12.9003
AT1G19010	2.16759	2.46169	2.68701	2.74971	2.6294	3.42238	2.41952	2.92002
AT1G70230	7.01442	11.7134	14.5781	12.4816	5.10076	7.29206	8.86792	9.41112
AT1G52830	0.48912	0.378038	0.23211	0.475052	0.614219	0.716685	0.966061	0.662286
AT1G23160	0.0424366	0	0	0	0.142107	0	0	0
AT1G67510	4.34415	3.84417	3.16694	2.32362	4.6119	4.8985	4.4192	2.84516
AT5G64490	0.531084	0.820941	0.336032	0.515808	0.592813	1.47853	0	0.269665
AT1G67780	0.245081	0.307809	0.552435	0.0595078	0.435998	0.592523	0.893647	0.373329
AT3G27720	0	0	0	0	0	0	0	0
AT5G17240	1.70269	2.31189	2.14013	1.60902	1.69513	1.69921	1.80385	1.402
AT1G76830	0	0	0	0	0	0	0	0
AT4G05440	4.38278	6.41004	5.75953	4.64964	5.24971	6.93562	4.42553	3.69761
AT3G50050	1.69001	1.91716	1.70746	1.40313	1.77996	1.62956	1.63998	1.46712
AT1G04280	11.9674	14.8073	16.6138	14.529	11.8863	17.1892	17.3448	17.5102
AT4G26950	1.12576	0.669299	2.71221	4.96225	0.144993	0.380658	0.710462	2.5503
AT5G64840	13.2802	18.0936	12.965	12.8983	10.2312	15.0657	17.8001	12.5212
AT3G54700	0.140328	0.0271146	0.066592	0.272583	0.117479	0.154212	0.383762	0.391893
AT3G24310	1.30277	0.704832	1.23645	0.822444	1.6905	1.77527	1.54386	2.5137
AT4G04490	2.09778	2.36968	1.96035	3.76142	1.08074	6.38399	4.73662	4.09682
AT3G20898	0.767593	1.03822	0.910646	0.279568	0.321305	0.253061	0.437329	0.584633
AT1G06853	0	0	0	0	0	0	0	0
AT4G26400	13.317	13.4026	12.048	10.3285	19.1692	18.9091	17.1176	17.9992
AT2G15760	0.96293	2.76433	4.56955	7.41506	4.54894	5.2003	4.70246	8.03259
ATCG01020	4260.38	4551.18	4974.76	3221.18	4036.01	3711.04	3540.44	2497.87
AT4G27170	0	0	0.132361	0	0.116753	0	0	0
AT3G22430	1.88636	2.30843	1.82763	2.29013	2.10562	2.02117	1.71958	2.03538
AT3G17060	0	0	0	0	0	0.0461706	0	0
AT5G39645	0	0	0	0	0	0	0	0
AT5G46530	2.35686	1.72573	1.17731	0.722864	1.24617	1.1996	1.41347	0.8818
AT3G55750	53.7749	60.2903	53.5069	46.6473	48.1957	55.1874	58.854	43.9851
AT4G26810	2.25041	2.13462	1.84459	1.68893	4.28178	2.87774	3.45014	2.07759
AT5G57785	6.14308	4.6349	2.22109	1.77571	3.91835	3.2147	3.19996	0.965476
AT2G27775	4.77189	4.6102	4.04372	4.30359	4.06625	5.39385	5.90355	4.06716
AT3G60860	11.798	11.7548	10.7383	12.3857	14.7888	12.789	10.3256	13.6613
AT3G47348	49.6678	61.0716	56.7814	57.0099	39.6906	65.4982	63.7985	55.0243
AT1G57660	84.4814	90.8647	74.6213	63.1411	75.6296	81.9602	78.8921	67.7799
AT1G19086	0	0.0930469	0	0	0	0	0	0
AT1G05870	6.32948	3.81725	4.2779	3.86542	5.90102	3.33031	4.67708	2.87301
AT2G36740	4.46072	4.03353	5.31279	3.59618	4.32019	4.30612	4.54471	2.87194
AT5G20410	2.39769	2.17267	2.3541	2.69008	1.76503	2.79847	4.67288	3.65238
AT3G14550	0.557653	0.177473	0.0622664	0.382315	0.439391	0.634456	0.418639	0.266499
AT1G78820	16.2006	24.5983	17.955	11.4203	21.9628	26.7855	18.8175	16.2929
AT5G37570	0.989983	0.948786	0.676501	0.769206	1.45867	1.04441	0.794158	0.723854
AT4G14455	4.78352	3.98431	5.06894	4.96168	5.17105	5.18535	3.97956	4.99928
AT2G35020	5.59837	4.25629	5.31336	3.52872	5.79634	6.06688	5.10338	4.31618
AT3G03080	0	0.0369315	0	0	0	0	0	0
AT3G46620	18.0241	18.5491	12.5975	15.5553	71.4284	68.3787	84.6975	88.3863
AT5G56760	40.7057	41.8483	48.8131	40.2251	49.4398	42.9437	44.0568	43.6342
AT3G49570	8.64058	4.08668	10.2815	16.5336	4.10268	5.55556	11.4035	4.84575
AT2G31670	47.938	41.6893	39.5933	41.9387	38.4781	40.4718	50.171	36.5674
AT5G07690	3.70576	2.70934	0.475285	0.535012	4.52778	2.55351	1.2782	0.101711
AT3G62770	15.3723	15.0062	18.8421	17.0529	13.9061	12.81	12.9505	15.278
AT5G66631	0.915545	1.02605	0.999277	1.11151	1.41797	2.57569	0.792867	0.604344
AT3G05270	6.74787	4.81053	5.41007	3.89037	5.05586	4.84885	4.10083	3.16035
AT1G02220	5.2816	6.19478	8.35455	12.9142	6.51608	6.76134	8.23554	12.8915
AT1G74420	0.393413	0.743273	0.290411	0.169821	1.06126	0.883889	0.677411	0.266348
AT1G68700	0	0.139658	0.171496	0	0.302547	0.158858	0	0
AT3G57760	1.47766	1.63697	2.43088	1.72218	6.35022	5.62936	5.88193	6.65265
AT1G64820	0	0	0	0	0	0.0431698	0.358099	0
AT4G33280	0.0850236	0.0985712	0.0806952	0	0.0711796	0.112123	0.0387531	0.0863437
AT5G65800	0.417776	0.322896	0.0440564	0.0450843	0.31089	0.0408098	0.0846306	0
AT5G41670	34.9612	39.4128	40.0858	36.8024	39.1136	38.4047	45.9702	35.9703
AT1G56680	1.23706	2.09149	1.17408	0.300368	1.48872	2.85484	1.90296	2.11994
AT5G07760	0.0495947	0.242765	0.235349	0.289009	0.152238	0.203472	0.165769	0.18467
AT5G58190	3.68922	4.27706	4.33508	4.74904	4.33864	4.17007	4.16376	4.6088
AT4G28760	10.4079	8.46417	8.58875	7.42916	12.0026	8.74589	9.29716	7.85284
AT1G30330	13.2958	12.1421	11.9669	12.2461	15.2817	14.1868	12.6789	12.7102
AT1G77200	1.45767	0.463904	1.13932	0.749512	1.43568	1.8092	0.93797	0.870767
AT5G66030	13.0496	11.1176	11.0184	10.832	13.9391	10.7006	9.91054	10.7195
AT1G75280	43.6217	26.3746	46.4381	40.061	25.918	38.8003	64.5914	37.0655
AT5G23395	5.53155	6.35301	7.45787	4.87034	5.1935	6.04475	5.2781	4.72494
AT3G23810	85.7829	70.4383	60.6243	55.8349	78.8575	71.7383	89.516	55.8229
AT5G57720	0.0500256	0	0.0474789	0.0485867	0	0	0.0456026	0
AT5G49100	7.44947	4.98995	3.34658	3.47289	7.94115	4.93374	3.66704	3.37909
AT1G55680	21.6022	21.5899	21.5357	18.5878	21.6586	18.6641	18.1513	15.9731
AT3G26290	8.2304	14.9321	11.5938	15.9453	4.96826	11.92	18.2434	10.9536
AT1G34000	26.9602	32.2733	23.8646	22.041	15.7309	23.4626	24.9902	11.8918
AT1G04410	231.345	251.037	243.738	221.098	227.645	222.935	236.697	211.566
AT2G19260	1.88592	2.6633	2.27606	2.08042	2.51446	2.02646	1.8253	2.03342
AT5G46920	4.31439	4.70259	5.87965	4.83495	5.24806	4.57105	4.60523	3.85711
AT4G32070	13.2268	14.9331	18.8043	13.9877	12.5603	12.9498	13.8759	15.1528
AT5G30520	0	0	0	0	0.179701	0	0	0
AT3G19490	14.3231	15.9791	13.6932	15.815	16.3891	16.5674	15.2487	13.5634
AT2G02220	7.98467	10.7586	11.0642	11.9169	15.1962	16.5432	12.6892	15.8659
AT3G04420	1.52718	2.88982	2.29911	1.89243	1.23443	2.22227	2.01622	2.83439
AT3G18050	44.9222	41.6185	31.0874	27.0286	29.3954	32.4608	26.6734	20.4369
AT5G46440	2.58325	2.70963	4.20298	2.68815	3.55289	4.37991	1.51383	2.06121
AT5G43860	0.150469	0.542717	0.095206	0	0.125969	0	0.0914435	0.0509351
AT1G28520	17.7842	16.321	23.7995	20.7657	16.9602	14.3587	14.8884	16.8206
AT3G51370	36.5874	35.4432	39.0947	29.2323	35.2607	30.4	32.2539	28.2118
AT3G29633	0.0940678	0.145409	0.178558	0.182724	0	0	0	0
AT5G19600	4.23872	4.7652	4.34563	3.47836	5.76876	4.62322	4.56648	4.09736
AT1G04763	0	0	0	0	0	0	0	0
AT3G53990	69.772	71.6929	63.3367	50.5533	69.4323	79.3682	79.6653	52.2416
AT3G61118	0.113281	0.350217	0	0.220046	0.189672	0.0995912	0.413061	0.11504
AT2G42130	11.663	13.5382	9.17641	8.54832	11.1796	10.711	10.7504	6.64856
AT4G26980	3.3937	3.33832	2.92812	2.78241	2.76732	2.05363	3.174	2.10364
AT3G24890	0.684129	1.10158	1.2986	1.21816	1.47957	1.10266	1.87092	1.10002
AT4G12500	6.25755	56.8087	14.8946	18.715	7.98273	53.4415	40.1111	53.9646
AT3G24070	9.08992	7.02553	10.9171	5.61316	6.24759	5.4756	7.21208	6.268
AT1G63245	1.11731	2.1589	2.65108	1.76341	1.75385	2.33293	0.891208	1.84382
AT1G66180	60.0589	102.243	95.8853	89.774	178.69	185.392	202.051	159.791
AT2G16940	18.1114	16.4406	17.4331	13.4087	18.1056	16.2873	15.7899	13.3582
AT1G07790	25.7589	27.2986	23.4868	14.2024	25.2373	23.3382	24.917	13.1365
AT2G21030	0	0.0603404	0.0740965	0.151651	0.130718	0.137272	0	0
AT1G07720	19.1167	14.5277	14.7144	15.1022	34.7646	32.085	27.3487	21.457
AT3G20580	0.0650503	0	0.0308693	0.0315896	0	0	0	0.0330301
AT3G54680	11.9603	9.244	9.47639	10.3717	9.16353	8.02699	9.58862	9.27215
AT3G45190	9.13598	7.72003	8.29331	7.79682	9.00443	7.09506	8.21165	7.53192
AT2G02630	0.466679	1.47884	0.885842	0.317279	2.89112	4.30795	4.084	0.426532
AT3G44340	11.1995	9.44064	9.52086	10.2731	13.4425	10.9977	11.1049	10.542
AT4G08805	0	0	0	0	0	0	0	0.405995
AT5G05085	0	0	0	0	0	0	0	0
AT1G05060	6.51285	8.32349	9.44229	12.0035	8.24299	10.2793	7.10571	10.0511
AT3G60570	0.061664	0	0	0	0	0	0	0
AT2G42475	0	0	0	0	0	0	0	0.0691056
AT3G06540	9.43161	8.26844	9.83712	9.41927	10.5186	9.4638	10.0864	9.5442
AT1G55960	6.91492	6.76005	6.52742	6.38929	4.78765	6.11212	6.16724	6.30107
AT1G77700	1.19597	1.68064	0.722325	0.580783	0.77368	0.716888	1.23889	0.993711
AT1G75510	13.0521	13.3393	17.2506	13.8291	13.4103	13.4663	14.3564	12.7618
AT3G43340	0	0	0	0	0	0	0	0
AT4G28560	0.638243	0.219241	0.47114	0.068876	0.237476	0.374074	0.258583	0
AT4G21930	0	0	0.110114	0	0.194259	0	0.317288	0
AT1G15240	7.5155	6.64647	6.78998	6.47465	8.78733	7.00433	5.79701	6.03604
AT1G07980	5.6182	5.62607	6.3059	4.83977	4.86701	5.19695	4.09717	4.41551
AT1G01740	1.76927	2.62973	1.74379	2.28016	1.48119	1.4059	2.26418	2.03861
AT5G25350	45.5278	55.5589	70.1062	66.7786	39.8001	29.4067	23.0099	52.3364
AT2G03830	0.222792	0.229592	0.352417	0.216384	0.373032	0.326446	0.135396	0.52792
AT3G16670	97.8037	99.5819	141.09	103.997	86.2914	93.0208	102.325	175.449
AT3G29050	0	0	0	0	0	0	0	0
AT1G62914	1.60954	1.08348	1.13338	1.15982	1.08666	1.50632	1.18325	1.73998
AT5G28000	0	0	0	0	0	0	0	0
AT1G53090	2.52905	2.63284	1.86146	1.57905	2.11726	2.56374	2.30544	1.93934
AT2G01990	4.74366	3.81753	2.97051	2.42235	2.16987	1.28981	2.58563	2.18517
AT3G17380	0.984815	0.65242	0.93468	1.27532	0.942243	1.31932	0.812243	0.857233
AT4G09770	0.849107	1.18128	1.82666	0.769705	1.18475	0.79626	1.39326	1.55212
AT1G52827	2.92366	2.4651	3.27933	1.29071	2.89263	2.4535	1.81715	1.21461
AT4G02870	0	0	0	0	0	0	0	0
AT3G20810	40.5433	19.902	24.9968	12.2529	41.581	21.3315	14.3361	11.197
AT1G47690	0	0	0	0	0	0.111727	0	0
AT1G49590	7.81093	9.16732	8.55732	7.53943	8.88028	8.47777	6.72475	6.46328
AT1G78420	9.17138	8.97248	9.74556	9.52904	10.9176	11.4918	10.3048	12.3771
AT5G15350	29.5279	34.2582	29.273	15.9041	50.9815	62.0946	47.7794	27.8492
AT1G32970	0.201513	0.133498	0.683053	0.69899	1.66292	0.658025	1.41709	2.80652
AT4G29770	0	0.0385038	0	0	0.0417062	0.0437974	0	0
AT5G41850	0.945001	1.41208	1.61441	1.28495	0.843873	0.996959	0.746588	1.21559
AT3G07440	4.30936	5.13195	4.63252	3.16041	4.7857	3.59528	3.56757	3.88505
AT5G49250	0	0.245965	0	0.154543	0	0	0	0
AT5G55750	0.0785824	0.0607358	0	0	0.0657872	0	0	0
AT4G04955	6.76472	6.34558	5.92647	5.95243	4.91299	4.95601	4.8226	4.93213
AT2G27380	0	0	0.0770428	0.0394202	0.203874	0.0356826	0	0.0824356
AT3G47580	0.0278275	0.150554	0.0528217	0	0.0698894	0.220181	0.202937	0.141298
AT3G23640	7.80016	5.88209	5.88421	6.47052	8.20728	7.20144	6.79713	6.66928
AT5G28190	0	0	0	0	0	0	0	0
AT3G06095	0	0	0	0.268557	0	0.243094	0	0
AT2G09090	0	0	0	0	0	0	0	0
AT2G24030	0.191515	0	0.590738	0.0930033	0.200415	0.0841854	0.480101	0.145867
AT2G21890	0.241533	0.280019	0	0.0586465	0.151654	0.106172	0.220178	0.0613209
AT3G08870	1.3514	1.28322	1.13602	1.95004	0.711137	0.678904	1.58389	0.862638
AT3G52930	249.148	214.265	225.53	204.394	230.876	216.086	257.663	224.621
AT5G06755	0.217572	0	0.206496	0.422627	0.364291	0.382557	0.39667	0
AT3G19780	2.7234	2.51331	2.52689	2.05289	3.04562	1.96546	2.16765	2.43546
AT1G08700	15.5022	17.1961	17.4993	13.8058	14.5734	14.3986	13.8499	12.6048
AT4G24620	30.0013	26.8248	26.5133	24.8356	27.0957	28.2928	30.1527	23.5671
AT1G09550	0.0348652	0	0.0330903	0	0	0	0	0
AT5G19690	16.0939	15.5544	14.7342	15.3399	18.3409	17.0078	16.1189	15.2481
AT1G16370	2.32604	2.3698	4.61594	1.74569	14.826	10.5965	10.6019	7.14015
AT3G43890	0.0414288	0.28818	0.235919	0.0804743	0.138733	0.218533	0.226595	0.126216
AT1G11420	0.99947	1.01017	1.09453	1.08273	1.70564	0.777298	1.29657	1.17114
AT5G60230	0.955907	0.831165	1.02065	1.27657	1.25041	0.735338	0.925851	0.728061
AT1G61210	3.07698	2.65853	2.45735	2.27172	3.34038	2.68313	2.88474	2.93422
AT3G17450	6.04966	5.81915	5.79183	5.13157	5.3079	4.2502	4.9368	4.98999
AT1G07333	0.553021	0	0.262434	0	0	0	0	0
AT2G15580	20.7741	22.7057	17.6752	11.3111	17.0841	17.1567	18.6026	11.4007
AT4G38030	0.0786898	0	0	0.0254755	0	0	0.0239108	0.0266372
AT3G12587	3.8178	5.12205	5.60608	3.21825	3.31677	4.74965	5.64719	2.12142
AT3G07170	6.66189	7.32599	7.80796	6.68739	6.81238	9.82686	8.9259	6.08425
AT1G15140	33.089	32.4464	33.0419	24.017	30.4788	29.3235	30.365	22.6863
AT2G13430	0.209954	0	0.066422	0.0679718	0	0	0	0
AT2G01320	15.3687	12.8171	12.303	9.32346	14.5479	11.4375	11.7955	8.68126
AT2G37610	0.232604	0.0898889	0.772669	0.225913	0	0	0.212038	0.236215
AT3G14470	1.45302	1.35537	2.16367	2.1655	2.39091	2.66496	2.58058	2.5441
AT1G04550	6.38288	6.08703	5.37398	3.39961	4.82647	3.7561	5.02083	4.70467
AT1G44940	0	0	0	0.104707	0	0	0	0
AT3G12240	0.455399	0.406125	0.0997421	0	0.439902	0.307973	0.383201	0.177873
AT5G52900	4.36416	6.79424	9.11237	8.41671	3.49698	5.15221	4.03513	6.268
AT1G33055	1.58282	2.91274	4.57827	6.07597	0.757199	0.662638	1.649	6.8123
AT4G10140	3.70584	4.1718	5.35224	4.61643	4.7211	5.09947	4.55321	5.8087
AT4G01700	4.64528	10.8947	11.098	10.2679	5.63222	14.0824	14.602	14.7216
AT3G55810	0	0	0	0	0	0	0	0
AT4G02120	9.07088	7.13417	8.00318	7.77654	9.66498	8.98027	8.31737	7.32075
AT1G69400	0.623625	0.654136	0.591877	0.0865267	0.671249	0.783229	0.730911	0.316654
AT4G23150	2.40976	0.891894	1.73947	4.61496	1.4207	1.93951	3.65085	2.82631
AT5G10860	135.177	129.946	138.776	122.145	115.113	116.9	100.551	119.039
AT5G07680	2.77518	2.66128	2.6339	1.09811	2.02214	2.66571	1.96763	2.19198
AT1G51920	0.670973	2.76581	0.212272	4.12726	1.31068	3.73595	3.26212	2.72556
AT4G40040	166.002	153.393	172.855	119.585	147.376	158.427	154.927	118.044
AT1G56000	2.45166	3.44522	3.03196	2.05644	2.95431	1.73084	2.26876	1.84843
AT3G13130	1.13148	0.524705	0.536937	3.40668	0.284173	0.895264	2.26916	1.72356
AT1G42540	4.46572	5.66049	4.62589	4.46119	4.84948	6.03488	4.69896	4.69054
AT5G65400	2.69679	2.48657	2.5146	2.66518	3.01025	2.20451	1.6389	1.77773
AT3G46650	0.040502	0.0626073	0.15376	0.275359	0.203443	0	0.184605	0.164523
AT1G75960	9.54694	13.2373	7.55836	4.75265	6.66707	10.502	6.73486	3.80012
AT2G07674	0.196819	1.67332	1.96139	1.62484	0.906244	2.5955	1.97359	1.39912
AT4G19645	0.561836	0.820229	1.00722	0.363784	0.810056	0.356734	0.711335	0.538862
AT3G18900	1.01803	0.516355	0.603876	0.308983	0.772367	0.559375	0.899018	0.323073
AT3G23770	0	0	0	0	0.0401029	0	0	0
AT3G08065	6.33167	3.88986	6.31751	6.30723	8.42677	5.70922	6.21584	4.61639
AT2G40380	14.7032	19.4812	20.4138	17.0548	25.9548	27.33	27.1894	17.1499
AT3G43540	10.1786	11.6354	9.99819	7.36251	8.70002	8.76078	8.40268	5.74658
AT1G04630	12.1763	11.7771	12.3489	10.4069	11.8829	10.8271	9.95802	9.46832
AT4G30060	3.3123	4.49571	4.67719	6.22482	5.81649	6.08446	7.11902	7.84871
AT3G43270	5.29414	3.25584	4.83553	3.53848	6.62435	4.12886	3.71035	4.5959
AT3G11170	62.288	66.7324	61.8652	35.0898	71.098	72.638	65.8692	44.9435
AT2G46660	1.15037	1.35013	0.566121	1.40694	0.60637	0.41203	0.504909	0.302874
AT2G39720	17.5738	13.8949	17.0626	15.0672	18.9062	16.1959	14.7679	12.9645
AT5G52000	0	0	0.041888	0	0	0.194006	0.0402326	0
AT1G68490	15.8888	17.3883	16.5099	14.5338	13.4164	9.99481	11.9867	8.93711
AT4G24500	4.59354	5.74022	4.68565	4.16954	5.42696	4.71777	4.50047	3.13897
AT1G06040	13.4819	28.7341	13.4603	17.7989	8.25738	16.4705	23.5157	12.5058
AT3G23190	3.44762	7.36164	7.20974	4.0295	6.4574	7.14079	5.32678	6.76494
AT1G18970	4.64686	21.7487	28.9937	44.7141	7.9966	18.0812	20.0818	47.8018
AT5G52830	3.27471	5.69476	3.98861	2.75645	3.19843	3.79064	2.28864	3.76897
AT5G11110	5.35737	2.45152	2.49643	3.19334	4.76031	3.82576	3.75533	2.90686
AT1G72430	31.1337	46.1567	38.6174	18.8699	24.1312	38.7117	29.4698	30.7276
AT3G01690	40.9042	49.9535	51.6361	40.7364	34.2774	39.543	36.3409	40.2818
AT2G47844	0.265787	0.41085	0.504513	0	0	0	0	0.269914
AT1G28250	9.71728	8.17801	8.60775	8.24931	9.15948	12.5929	8.39881	7.74833
AT5G49630	4.77381	4.64686	6.13366	8.04826	8.40776	10.1557	11.9057	11.1594
AT1G66630	0	0	0.0637261	0	0	0	0	0
AT2G25830	9.57083	10.0258	8.54087	4.99855	6.80303	7.96439	8.34052	4.1873
AT3G44280	4.03658	4.44508	4.13622	4.54497	4.9045	4.33389	3.77737	2.90213
AT1G04447	0	0	0	0	0	0	0	0.299812
AT4G01280	2.91056	2.73525	2.41709	2.12013	2.76891	1.77373	1.89946	1.98169
AT5G38750	0.180695	0.139658	0.514489	0.175498	0.605094	0.317717	0	0
AT2G39435	1.35501	1.38693	1.56409	1.88513	1.5636	1.6098	1.60243	1.26447
AT5G54970	6.96134	6.61202	5.17412	10.9155	5.82786	7.59479	6.42231	8.85808
AT3G60220	3.74291	2.20409	1.97354	1.73107	2.18845	1.88033	1.67891	1.32734
AT2G03240	4.5604	5.45008	5.87267	5.77555	24.9422	19.6931	18.4967	19.8713
AT1G14080	2.96199	2.43942	3.4564	1.83926	2.72361	3.32975	3.23127	3.40247
AT1G44542	0	0.303151	0.139598	0.142855	0.0820911	0.0431036	0.223469	0.24895
AT1G45246	0	0	0	2.58859	0	0	0	0
AT1G47240	5.28909	4.11534	5.05353	4.89563	6.12179	4.89957	4.27136	5.08283
AT2G04378	2.90912	3.61356	4.9304	2.52272	2.78337	3.28829	3.07811	1.0551
AT3G07715	2.99841	5.79362	5.69154	1.45608	2.51019	2.63606	2.7333	1.52248
AT2G07560	0	0	0	0	0.0191481	0.0201082	0	0
AT5G46930	0	0	0	0	0	0	0	0
AT2G28140	0.822635	0.289004	0.141956	0.217902	1.87824	1.90667	1.02259	0.759461
AT5G05785	0	0.149212	0.183228	0	0.323244	0	0	0
AT3G17150	0	0.0790601	0	0	0	0.0899294	0	0
AT3G58290	0	0	0.0705927	0	0	0	0	0
AT5G64380	6.9968	8.8869	6.17623	3.94427	6.34909	4.90379	4.32645	2.78255
AT5G37480	6.79572	7.16989	7.57592	6.4431	6.23104	7.11246	6.24404	5.64149
AT1G21370	7.93641	6.68448	8.25665	10.4257	9.11442	10.8238	10.1564	11.4178
AT3G62180	0	0	0	0.0918121	0.0791391	0.0831072	0	0
AT4G37450	29.2984	25.5364	22.3298	17.2459	50.5954	48.4491	44.5711	17.4527
AT3G18620	2.36109	1.69263	1.46145	1.72819	2.09123	1.86517	1.49727	2.39775
AT1G60870	40.4256	44.0568	44.1578	29.5069	21.7195	25.1924	25.6723	22.4041
AT3G03560	6.31143	6.81349	8.43954	8.46273	7.25182	6.62699	7.03453	7.55119
AT1G69870	22.5039	21.2119	27.0102	28.3109	21.1337	24.4317	23.9365	22.678
AT2G02080	9.4402	10.154	11.0253	8.17539	7.15669	6.33979	5.56969	7.42975
AT5G04290	9.91438	7.75853	8.36414	6.92768	10.3751	7.60249	8.41016	7.21562
AT4G31780	20.5455	18.8597	17.2408	10.065	24.1357	19.069	17.3833	12.7267
AT2G39910	1.68195	1.20927	1.59632	1.29166	1.53907	1.7194	1.28364	1.23139
AT3G15358	1.90902	2.05283	1.73306	1.7735	0.833836	1.38644	1.28626	1.93866
AT3G09310	1.10171	0.928915	0.855513	0.875473	0.838478	0.616364	1.3695	0.508554
AT5G56320	2.59568	1.54863	1.12372	0.84034	2.13492	1.88165	1.20385	1.38736
AT2G35620	6.15297	6.20779	4.40919	4.81287	5.60053	5.26417	5.98539	3.98394
AT5G06790	1.31437	1.1228	0.590902	0.537501	1.10036	0.304087	1.32428	0.491761
AT1G26740	4.8778	6.34249	5.60984	5.40632	5.76504	7.01266	5.91126	4.66215
AT5G41180	3.32212	3.7807	3.97228	3.8109	5.08061	5.54233	4.67374	4.14407
AT4G39560	3.65633	4.01102	5.70903	3.09294	3.25847	3.42185	3.49433	2.75488
AT3G13760	1.30512	1.91309	1.45225	0.874196	2.33594	1.93871	2.05126	0.319921
AT1G11500	0	0.144841	0.266791	0	0.549105	0.0823767	0.0854157	0.285465
AT1G75040	19.9273	17.8134	30.0183	47.9377	18.5231	28.0556	49.6479	46.739
AT5G66390	20.8314	13.6504	8.48861	7.0373	15.4966	18.1149	13.9326	10.29
AT2G17190	18.0871	17.9322	18.9422	17.8819	17.5857	18.3578	19.3762	19.0773
AT3G11680	0.036441	0	0	0	0	0	0	0
AT2G15400	0.391629	0.562133	0.584088	0.0543378	0.796236	0.639416	0.510004	0.624972
AT1G15510	2.17407	3.55669	3.16387	1.72442	2.73012	3.09	2.93975	2.64939
AT1G07040	19.7417	22.0162	22.4987	20.8723	16.755	13.9735	14.5953	17.5619
AT1G71170	12.4904	11.799	16.1653	14.0305	15.5794	14.2531	13.3988	16.7843
AT1G63470	6.42655	4.51306	3.77113	3.5571	5.58263	4.92089	5.07093	3.61404
AT1G13640	19.7335	22.5406	18.6652	9.55035	18.8243	13.3066	11.7478	9.61097
AT1G35516	16.3212	15.618	16.9656	11.1855	17.6268	11.5536	11.0137	12.0543
AT3G52610	2.45264	2.41856	2.8094	1.64283	2.76132	1.63577	1.81176	2.57661
AT5G57330	20.6335	18.7618	22.5539	17.6824	19.1724	18.9262	21.3714	16.4452
AT4G16210	11.0508	11.6141	13.1519	12.2662	10.4752	10.6406	10.7667	9.91608
AT3G48720	6.13544	7.28003	6.64326	4.0286	4.05128	3.21613	2.10065	2.10615
AT1G22210	0.0731041	0.113003	0.104074	0.248505	0.122402	0.257078	0.199922	0.222717
AT5G38220	3.75798	4.05033	3.59939	3.71686	3.63676	4.72842	2.89143	3.67628
AT1G33230	7.35687	6.26466	6.95785	5.69114	6.82891	5.90045	6.56522	5.34773
AT4G16650	7.38399	6.94769	5.28146	5.00973	6.86258	6.62336	5.3654	4.28183
AT5G28920	0	0.0443531	0.0272322	0.0557352	0	0	0.026156	0.0582768
AT5G46870	0.952349	1.1409	1.49138	0.647469	0.837146	2.00942	1.38903	0.918778
AT3G18660	0.582625	0.545108	0.494758	0.595649	1.0782	0.647009	0.642925	0.373687
AT1G79340	59.8513	61.6902	65.1476	51.0452	68.974	72.0214	72.1208	63.0598
AT3G62499	0.940678	0.96939	1.48798	0.30454	1.31252	0.551332	0	0.318428
AT2G31141	0.711613	0.0916667	0.337693	0.691144	0	0.625615	0.864927	0.120444
AT1G57680	36.317	42.2433	42.0855	31.18	48.7131	49.4269	46.6776	45.1128
AT1G55110	10.0027	9.08514	11.0656	10.8288	12.2676	10.3902	13.3289	14.2341
AT3G58100	2.12805	1.76018	0.744107	1.05155	1.15645	1.37854	1.39537	1.02368
AT5G10200	4.05047	3.47086	3.73284	3.87695	3.90696	3.79321	3.93315	4.7095
AT4G05020	6.94384	5.11805	8.07426	10.6968	12.7236	11.987	10.6686	14.6403
AT1G64550	14.417	14.4354	14.3944	11.608	15.0416	13.6977	12.8906	13.2188
AT5G07745	0	0	0	0	0	0	0	0
AT3G49100	4.69865	4.51399	5.91815	4.99	3.93359	4.5941	6.20466	3.87972
AT1G79270	6.29175	5.42665	4.71658	4.31739	8.14903	6.45329	7.70962	4.72262
AT3G28770	0.539439	0.0877744	0.161677	0.248174	0.297108	0.137282	0.0905844	0.389236
AT3G17320	0	0	0	0.151527	0	0	0	0
AT5G37370	10.0937	8.60522	11.3747	9.48193	10.4885	8.91544	10.214	10.6825
AT1G65610	3.75584	4.99292	4.75285	3.57485	5.42914	8.40896	6.75622	6.1535
AT1G64380	1.2998	0.502304	0.39252	0.918121	16.4214	7.37576	6.13983	1.73998
AT3G61280	8.46811	6.33381	8.94442	13.3317	6.77484	7.80498	11.0811	9.70921
AT1G55040	1.04486	1.18557	1.37145	1.59778	1.13529	1.0554	1.25646	1.49003
AT1G35630	0	0	0	0	0	0	0	0
AT3G44115	0	0	0.337902	0	0	0	0	0
AT1G53860	0.144884	0.195964	0.275016	0.35179	0.363879	0.254749	0.330184	0.367833
AT3G10460	0	0	0	0	0	0.25068	0	0
AT1G71010	13.2578	12.4204	12.5565	12.4593	16.6544	13.0197	12.2624	13.7168
AT5G24313	3.23944	3.93445	1.02484	1.04875	2.19541	3.52604	1.4062	1.09658
AT5G63460	6.11379	7.07189	7.61832	4.52414	4.66567	6.06967	4.47376	3.42113
AT4G26790	0.0499735	0	0.0474295	0.0485361	0.12551	0.0439343	0.227775	0
AT2G06065	0	0	0	0	0	0	0	0
ATMG00060	1.07595	1.02726	0.540621	0.799117	1.21867	1.39106	1.50007	1.34975
AT2G14878	53.9988	37.1638	45.9481	34.9992	49.8829	35.1474	41.4364	34.593
AT1G44920	35.4283	33.6865	32.0292	19.2305	23.7695	27.6983	28.3228	17.7679
AT3G18070	0.526831	0.50898	0.625014	0.191879	0.634009	0.405269	0.270141	0.334382
AT1G26945	2.92318	4.51861	4.89594	3.84114	3.50287	2.41875	2.71698	3.60885
AT1G67870	149.953	106.01	131.322	102.712	142.173	128.743	127.757	114.903
AT1G62850	4.91021	4.97575	4.9364	5.15756	4.7197	4.95634	3.77979	4.69095
AT1G15820	243.693	378.265	252.08	250.212	148.482	263.999	278.793	159.239
AT1G72690	3.42254	3.01012	3.47233	2.06323	2.47005	2.17888	2.47443	2.51687
AT3G24800	4.81273	5.37294	4.67648	4.15494	4.79655	4.86915	4.24794	3.80136
AT1G04853	0	0.207146	0.25437	0	0	0.235625	0	0
AT3G22810	1.67584	1.75627	1.6714	1.26901	1.49809	1.42338	1.63124	1.29803
AT4G01970	0.16543	0.660606	0.497192	0.18745	0.276987	0.678709	0.578078	0.335996
AT3G09155	0	0	0	0.330458	0	0	0	0
AT1G26090	3.29198	2.23406	2.13373	3.04132	2.78957	2.47061	2.37877	1.87539
AT4G39140	8.61042	8.37233	8.61144	10.341	9.50789	9.14353	8.55245	9.62166
AT4G28280	0	0	0.0451709	0	0	0	0	0
AT4G14050	1.13308	1.7515	0.774285	1.18853	1.78334	1.63368	1.28079	1.1967
AT3G18960	3.30046	1.88281	2.08829	0.763221	2.63149	2.21075	1.57596	0.718223
AT5G20460	0	0	0	0	0.145255	0	0	0
AT3G12810	4.2665	4.20498	3.47225	3.65508	4.67758	4.46053	4.51041	3.91757
AT2G42500	20.2171	20.4561	21.8536	17.7187	20.5264	18.0186	17.8299	18.2441
AT5G66840	0.429143	0.525162	0.475178	0.590465	0.928107	0.565922	0.3912	0.290537
AT3G27080	11.137	10.4285	10.1635	11.4406	12.282	8.80254	10.1035	9.13489
AT5G49400	13.9338	16.7674	18.9718	13.5901	12.108	13.5421	12.3803	14.3292
AT4G17695	1.92219	2.12942	2.25001	2.42697	1.90423	1.68989	1.66462	2.27737
AT3G02100	0	0	0	0	0	0	0	0
AT4G15415	8.6495	8.70622	7.85917	6.5773	9.14966	9.13685	6.5095	7.1496
AT5G59720	1.07918	2.72976	1.48981	1.71514	1.31413	1.12127	2.86186	3.18818
ATMG00160	1.17286	1.95245	1.92661	1.79631	1.5106	2.02259	1.72711	2.42795
AT3G25585	7.81668	7.76462	9.22883	7.85274	9.13002	9.32804	8.79065	8.8928
AT5G55330	0	0	0	0.0659047	0	0	0	0
AT4G14750	4.75275	2.94597	2.59036	2.6508	3.62433	4.75757	3.30302	1.72035
AT5G07005	0	0	0	0	0	0	0	0
AT1G11410	3.30216	3.54017	3.26043	2.84508	2.98743	4.05029	3.05875	1.81194
AT3G57260	47.089	13.4061	48.0538	55.9373	27.7639	21.6388	61.6324	45.029
AT5G07730	3.40304	3.14339	4.49021	4.43375	5.21147	4.15931	6.35564	4.55164
ATCG00290	876.057	789.142	707.73	700.945	988.361	762.852	675.007	607.934
AT1G80050	2.70978	3.1563	2.6805	1.07498	3.38686	2.7514	1.77436	1.16275
AT4G18197	10.0707	10.1401	8.68117	14.4473	17.094	23.6369	20.003	25.0048
AT5G55740	5.21958	6.79582	4.45515	2.61978	4.31104	5.42032	5.39675	2.0989
AT1G50830	0.312991	0.510696	0.231045	0.303988	0.262028	0.214018	0.221914	0.282534
AT5G23380	1.79098	1.70994	1.7248	0.997634	2.1388	1.8524	1.15244	1.89903
AT4G36520	14.1656	12.1815	14.7579	10.2486	17.9897	13.89	12.7029	9.93517
AT1G02410	5.25005	7.55576	7.30235	7.42877	7.27482	9.39033	6.76622	7.67561
AT4G32540	0.220877	0.0341429	0.0838532	0.171619	0.0369826	0.0776738	0.0402697	0
AT3G06778	1.76516	1.75407	0.83765	1.5307	1.95274	1.66269	1.66656	0.768243
AT3G29791	0	0	0	0	0	0	0	0.0959044
AT1G06697	0	0	0	0	0	0	0	0
AT4G03845	0	0	0	0	0.29861	0	0	0
AT2G36970	10.4369	10.4437	16.8443	18.3636	4.60092	7.71285	11.5365	14.5928
AT5G03740	14.7614	15.7407	15.9953	15.8318	17.5786	13.8797	14.3198	13.9485
AT5G07280	1.35845	1.17887	1.13096	0.7407	1.41658	1.04761	0.869009	1.13751
AT1G17460	1.45084	1.15872	1.46878	1.05683	1.57899	1.02041	1.43278	1.08047
AT1G04437	0	0	0	0	0	0	0	0
AT2G37630	23.038	18.7951	19.6787	12.5551	20.9298	15.1154	18.2787	9.66157
AT1G22380	0.509137	0.751243	0.746791	0.5844	0.581231	0.203458	0.590699	0.799064
AT1G61300	8.89451	9.74886	9.00057	6.08018	7.4722	7.65614	7.59957	4.09142
AT1G15840	0.203498	0	0	0	0	0.35781	0	0
AT5G65440	8.45191	7.05964	7.04262	4.99315	8.77501	6.37736	5.55097	5.35601
AT5G14970	31.3282	45.6359	41.5258	34.759	23.5155	31.9303	34.5119	28.2017
AT2G03180	0	0	0	0	0	0	0	0
AT1G18850	3.44512	4.53058	3.41614	3.84543	3.27159	4.0233	3.93736	3.55083
AT3G09630	149.711	156.432	146.031	116.94	144.048	134.613	137.622	122.604
AT1G13320	13.9953	12.9467	12.6444	11.7172	12.0616	11.5791	11.7887	10.4446
AT1G15880	10.2698	13.8716	11.9284	9.97439	12.7326	10.6195	10.6546	11.1245
AT2G29410	0.595957	0.368489	0.565618	1.04187	0.299352	0.57633	0.380286	1.21042
AT1G65310	4.09418	3.98097	3.94843	1.92407	6.79981	7.54714	5.65848	3.75539
ATCG01060	29.6428	20.4991	16.288	12.8798	36.8978	24.346	17.7776	15.0515
AT5G43920	4.23804	4.06168	2.76197	2.49712	3.61894	3.22909	2.78159	2.61099
AT3G15770	4.84016	9.79243	7.5662	5.94531	9.47468	11.389	11.9389	9.61377
AT2G41590	0.0582923	0	0	0	0.0488008	0	0	0.0591974
AT5G01675	0	0	0	0	0	0	0	0
AT3G25220	13.8531	15.773	17.957	14.1319	14.205	14.0181	14.62	13.4073
AT2G34320	0	0.0843668	0.2072	0.106017	0.0913836	0.191931	0.0995059	0
at3g53015	0.0959491	0	0	0	0	0	0	0
AT5G03650	10.2232	11.8833	8.44581	9.86636	9.08588	10.507	10.9976	8.59417
AT4G02390	1.4324	1.4929	1.1123	0.885309	1.50805	1.46918	1.08813	0.92568
AT1G20010	76.8764	88.0422	66.6169	57.2782	59.071	67.1255	65.1358	44.4639
AT4G31180	25.3102	26.1406	27.8358	25.067	27.1446	24.8629	25.8711	25.1455
AT5G44740	1.10604	0.943899	0.787302	1.05185	1.40822	0.891346	0.672167	0.959412
AT4G36920	9.09168	9.38648	9.1383	8.34142	6.99343	6.69521	6.33056	6.7117
AT1G64563	0.560761	0.205298	0.336135	0.343978	0.222373	0.233523	0.403564	0.599439
AT1G54350	11.4457	10.0802	8.55175	7.59495	9.9445	8.89687	8.41111	5.90788
AT5G64820	0.18276	0	0	0.177503	0	0	0	0
AT5G50010	2.12162	1.80711	1.47939	0.925164	1.99366	1.18004	1.53933	1.09927
AT3G25493	0	0	0	0.184533	0	0	0.173199	0
AT2G33160	0.0337493	0.0260845	0.0320312	0	0	0.0296707	0.0307653	0.0342733
AT2G21470	9.67081	10.1426	12.1993	9.34508	11.929	10.0303	10.936	10.169
AT4G18900	0	0	0.0336653	0.0344508	0.0296954	0.0311844	0	0.0360218
AT3G16260	7.84412	7.279	5.90449	3.63013	6.64925	5.51261	5.26767	4.17024
AT2G24710	0.0245708	0.0759625	0.09328	0.0477282	0	0.15121	0.156789	0.074857
AT1G30190	0.408294	0.378681	0.775018	0.31724	1.84579	1.65118	2.60536	2.07317
AT1G14550	0.62103	3.64792	3.30072	5.24755	0.98783	4.20404	5.26493	11.5413
AT3G55610	16.2946	17.3308	16.9149	15.9142	16.0926	17.7149	16.9096	17.4156
AT2G30945	0.525909	0.587125	0.554595	1.07832	1.12515	0.873334	1.11862	0.534074
AT2G25600	0	0	0	0	0	0	0	0
AT1G16830	0.673665	1.48763	0.548031	0.747758	0.845963	1.0999	0.78956	0.293196
AT1G44090	0	0	0	0	0	0	0	0
AT3G58460	9.99527	8.50411	9.30549	8.96712	9.27981	9.24228	8.8136	7.43998
AT5G56220	6.92582	6.24211	6.202	5.11759	5.66329	4.12666	3.29307	4.53313
AT3G13435	1.27469	1.79127	2.08965	0.90038	2.42531	4.38069	4.2254	1.64752
AT1G10880	0	0	0	0	0.0550179	0	0	0
AT2G46520	13.2502	12.3753	11.5181	10.9399	20.6443	12.8841	11.6812	9.61843
AT1G52530	0.195681	0.151241	0.0619066	0.380106	0.327639	0.229378	0.47568	0.19872
AT2G44581	0	0.23505	0	0	0	0	0	0
AT1G04817	0	0	0	0	0	0	0	0
AT4G17370	7.7589	8.57957	6.92645	6.19272	6.59202	6.68617	7.14292	5.38293
AT4G37670	1.86468	3.74205	4.03627	4.98831	2.60177	3.36495	3.25052	4.51813
AT1G63580	0.414288	0.704441	0.314558	0.241423	0.416198	0.364222	0.226595	0.504865
AT4G01100	32.3263	30.0434	30.3023	29.525	35.5738	34.1738	28.4385	25.9117
AT4G34630	16.9235	12.6251	12.4306	12.5777	9.54797	7.69793	13.9516	9.48983
AT2G24530	2.32195	2.25775	2.23929	1.96418	2.60229	1.5804	1.50214	2.66226
AT3G12977	1.14498	1.5634	0.941797	0.333613	0.894643	1.10727	0.591455	0.465102
AT4G27010	1.22847	1.04159	0.756986	1.01506	1.32009	1.483	1.30371	1.00548
AT1G62720	0.177793	0.549661	0.0562474	0.345359	0.248073	0.156307	0.108049	0.0601846
AT1G36980	17.101	17.3149	16.7601	14.17	17.6204	14.1583	15.9524	11.2943
AT5G46830	0.105381	0.040724	0.150024	0.153524	0.044111	0	0.192127	0.0535084
AT4G13100	4.80772	3.4213	3.19964	3.33124	3.38681	2.01026	3.01974	1.60761
AT4G09730	14.2762	17.0427	13.208	11.5546	13.9436	16.0535	12.913	8.93471
AT3G10390	4.33871	4.25044	4.03915	4.61652	5.80699	4.98057	4.48413	4.91123
AT5G50260	0.60242	0.634918	1.03955	0.957424	0.825269	0.481471	0.698927	0.500542
AT1G71520	0.213457	0.907388	0.810363	1.65854	2.14441	3.3779	1.75126	3.68512
AT3G26820	0.0941832	0.21838	0.424596	0.914741	0.315391	0.372606	0.32196	0.645607
AT3G19550	0	0	0	0.0717945	0	0	0	0.0750685
AT3G50460	0.0837984	2.20208	0.954388	0.732492	0.280616	1.47343	1.83334	1.70199
AT2G33460	0.263307	0.203508	0.0999611	0.204587	0.176347	0.416676	0.384043	0.267395
AT3G07825	0	0	0	0	0.344748	0.241356	0	0
AT3G44590	16.525	17.7198	19.9226	13.5916	16.9501	18.6508	20.2888	14.9673
AT1G35190	11.2417	12.0595	18.0559	13.9127	12.5903	12.4283	14.3263	12.9053
AT1G07850	0	0	0	0	0.0637257	0	0.0346948	0
AT1G09620	38.3845	36.7388	32.6226	31.5066	42.0473	36.9075	29.3931	31.7509
AT3G27840	0	0.248437	0	0	0	0	0	0
AT1G02570	1.04499	0.513969	0.631141	0.2768	0.556716	1.83741	0.692798	1.06122
AT1G26790	0	0	0	0	0	0	0.115849	0
AT5G01080	0	0	0	0	0.144732	0	0	0
AT1G01350	8.97932	10.732	12.1244	8.99077	9.26095	9.92876	9.9575	7.94364
AT2G44730	22.6449	21.6521	27.179	18.0635	16.8731	15.8719	14.3293	14.2247
AT2G08215	0	0	0	0.391552	0	0	0	0
AT1G21395	0	0	0	0	0	0	0	0
AT4G29450	0.0247419	0.0956142	0.0234824	0	0.0207133	0.0652556	0	0.0251261
ATCG00270	3258.75	2719.91	2852.24	2226.71	2874.35	2136.57	2348.89	2030.8
AT5G56780	2.25919	3.11561	3.15321	1.41978	2.4847	2.21984	1.65563	2.2043
AT3G17230	0	0	0	0	0	0	0	0
AT1G26558	0	0	0	0.140628	0	0	0	0.0490135
AT3G14860	10.8087	9.86796	9.1297	8.28953	8.19954	8.30314	8.48191	7.28216
AT1G12880	2.8779	2.40225	2.84065	1.17395	3.42121	3.28914	2.25616	3.09794
AT5G48060	1.2722	0.373643	0.796905	0.741363	0.958546	0.96187	1.2293	0.723492
AT4G11860	5.77982	5.73663	6.25514	6.60301	6.54445	6.05008	6.04584	6.01735
AT2G36960	3.40341	3.04659	2.97465	2.93201	3.52534	2.40045	2.94474	2.34322
AT5G44345	0	0	0	0	0	0	0	0
AT5G05300	2.41461	1.17868	2.53292	3.08574	7.76664	18.7701	20.8528	15.7451
AT4G39680	28.7876	25.9319	25.2819	22.9658	28.3561	27.5561	25.2626	25.3996
AT3G09745	0	0	0	0	0.137251	0	0	0
AT5G66460	4.18941	2.18113	2.45747	2.2605	4.40844	3.52966	3.34163	1.80223
AT5G20790	23.4097	17.0814	20.9025	14.0607	8.50968	15.0293	24.6392	26.9795
AT1G08035	0	0.081314	0.199703	0	0	0.27748	0.0959054	0.106841
AT5G53100	0.0462628	0.107269	0	0	0.0387301	0	0	0.0469811
AT1G04985	7.323	8.33799	8.74708	6.55725	6.69883	6.81488	7.00116	5.62287
AT4G05100	1.33939	0.846986	0.924513	0.709563	3.31295	0.481716	0.77698	0.680094
AT4G01190	0.0845739	0.0326833	0.160537	0.0821413	0	0.0371766	0.0770963	0.0429435
AT2G24200	72.4949	74.4931	96.8193	135.157	71.0943	78.0272	99.6745	121.359
AT2G05790	31.4485	26.2714	21.9773	19.1089	30.9451	28.2669	27.5269	19.1462
AT5G65180	4.71765	4.13971	4.03983	4.16854	4.95914	4.33463	3.29815	3.56615
AT3G13120	94.7686	97.6298	87.1623	57.9221	78.1451	89.901	78.9307	48.9468
AT3G55005	6.229	6.29346	5.48453	3.57159	5.15193	4.51954	5.81508	3.92499
AT5G43850	13.8851	11.662	11.7095	9.14357	11.0844	9.93954	12.8926	7.33411
AT3G47250	37.064	46.1079	54.6818	48.0707	44.5877	43.2737	44.5806	45.7479
AT3G59750	1.05124	0.553972	1.22447	0.696135	2.24017	2.01642	1.7859	1.79544
AT5G20950	37.8795	28.6916	26.7837	30.4837	35.5533	32.2126	30.0755	30.0565
AT5G48760	23.5475	25.2165	25.1491	17.3042	23.8461	20.3527	23.8966	17.4595
AT3G01720	13.0828	15.7012	17.0165	15.2429	14.4003	15.5638	14.6272	16.6776
AT3G42723	0	0	0	0	0	0	0	0
AT3G07850	0.0476647	0	0	0	0	0	0	0
AT5G37630	1.75391	1.23597	1.3219	1.00204	2.00096	1.76871	1.25399	1.18743
AT1G66190	3.05085	3.89066	2.02687	1.6297	1.72401	2.81626	2.92016	2.0913
AT4G32880	5.56332	3.69954	4.45723	2.96479	5.98817	4.76396	4.28108	3.81538
AT3G11420	9.33916	6.66293	9.43646	6.75406	24.4659	17.3305	14.9836	12.5191
AT4G39800	22.4934	16.5357	14.1127	17.4772	27.1396	20.379	22.1325	13.322
AT3G13030	6.02005	4.73901	5.99573	5.99126	8.49305	6.92603	6.60566	6.15125
AT3G14410	7.35077	6.9513	7.18175	6.00544	6.98646	6.50045	7.33151	5.92801
AT3G21880	0	0	0	0	0	0	0	0
AT1G44318	0.0640515	0	0	0	0	0.0281555	0	0.032523
AT5G20885	11.0355	8.06958	9.4075	5.32694	11.2302	9.00471	9.15619	5.033
AT5G41770	14.7862	15.9994	16.0343	13.8774	16.4476	16.3199	13.9059	14.7184
AT3G04470	17.5933	16.985	17.589	13.2259	21.1233	16.7882	12.8702	14.1151
AT2G13960	0.316142	0.488688	0.150024	0.255874	0.308777	0.370582	0.28819	0.428067
AT5G08500	7.68921	6.17986	6.27948	6.35156	13.1525	9.18549	9.19834	7.36758
AT3G60810	8.64095	8.01423	11.8751	6.17681	9.60673	6.442	7.62489	5.68627
AT5G19560	0.506821	0.515418	0.227851	0.20726	0.267977	0.726986	0.243163	0.406334
AT3G16800	3.29091	2.90688	2.79887	5.27173	3.82846	3.26894	2.88306	4.64408
AT1G05350	6.11894	7.27277	8.24754	6.1427	7.87765	6.91647	5.8123	5.77009
AT5G27630	0.316787	0.34566	0.318346	0.307675	0.327607	0.262121	0.288778	0.283858
AT5G09315	3.26005	4.46668	3.65665	2.51863	2.35706	2.47525	3.51214	1.9563
AT1G07683	0.140688	0	0	0.136641	0.235561	0.123686	0	0
AT3G58930	2.4563	2.1061	1.82129	1.11827	1.28522	2.05823	1.57438	1.13029
AT1G62520	4.26626	3.55598	3.01696	2.1124	4.34196	1.76503	1.83015	1.18931
AT2G31470	0	0.110602	0.067908	0.208477	0	0.0629036	0.0652242	0.217984
AT4G19040	3.18773	3.53018	4.28982	3.92781	4.06278	4.21072	3.70103	4.52567
AT1G23170	2.97997	2.82769	2.80026	2.1492	3.40868	2.56797	2.50133	3.11613
AT5G02800	6.90574	10.298	11.2192	9.38994	8.94403	8.10682	8.44292	9.36436
AT2G42530	39.766	13.2124	17.8568	16.7548	35.9963	25.4298	29.2186	15.2959
AT1G17145	6.07143	5.66799	7.47811	6.16182	7.62428	6.44723	5.84556	7.58589
AT5G05250	1.34329	3.8068	0.121419	0.248505	0.64261	0.67483	0.524794	0.259837
AT4G22310	15.4195	15.9173	14.3338	14.7195	12.113	18.0592	13.5748	13.4602
AT1G52050	2.03221	3.21615	0.780685	0.328959	1.33674	2.765	2.38182	0.638782
AT4G03440	1.32901	0.866054	1.23662	0.759283	1.39622	1.1684	0.878933	0.74098
AT3G07395	0	0	0	0	0	0	0	0.919235
AT5G54370	14.7997	8.60295	3.54107	1.50987	7.75671	12.5738	9.40979	2.77855
AT5G03010	0.0894214	0.138226	0.169738	0	0.299445	0.235845	0	0.181619
AT3G14950	0.0307924	0.166595	0.0584497	0.0598134	0.154672	0.0541423	0.168419	0.187623
AT1G48280	2.47723	2.53487	2.74849	2.16877	4.20617	1.84045	1.94015	1.77162
AT5G01595	0	0.0640677	0.0393367	0	0.0346981	0	0.0377822	0
AT5G13050	6.13354	5.56934	7.57175	5.33224	6.24799	4.33647	4.61375	4.48646
AT1G01715	1.11353	0.908452	1.58526	0.90125	1.24296	0.65264	0.90229	0.879525
AT2G34180	0.278598	1.37809	0.370181	0.270584	0.606411	0.979719	0.558724	0.905355
AT4G04800	11.4388	12.7116	13.9351	14.9236	11.339	12.0577	14.3701	13.8125
AT4G32520	15.7935	20.8244	15.6557	12.4287	16.3636	15.9736	16.3906	13.7083
AT3G03060	2.23078	2.53668	1.6305	1.54402	2.70473	2.68255	1.8933	2.36957
AT2G05400	0	0	0.0540443	0	0.0953427	0.200246	0	0.115654
AT1G78800	7.12338	6.44855	8.92717	6.88026	7.34731	5.91653	6.67294	6.63448
ATCG00700	15.2646	7.30348	7.58871	7.76577	13.3877	7.66853	4.63833	5.90539
AT2G42975	2.60536	2.70803	2.21693	2.35591	1.65466	3.15932	3.68535	1.64223
AT1G63400	0.790218	0.996493	1.0263	1.05025	0.974917	0.76785	0.682437	0.633543
AT1G71830	1.86568	2.56558	2.00066	1.2943	2.69782	2.25795	2.14247	1.74701
AT2G38750	8.55621	7.27722	7.8724	2.97567	12.074	7.16087	6.09671	3.18725
AT2G37570	18.1489	19.975	21.2357	19.7007	18.8061	19.358	18.1663	16.3527
AT4G38530	0.951955	1.10364	0.903493	1.07867	0.863365	1.25537	1.26552	0.684771
AT2G28180	0.0349414	0	0	0	0.0292521	0	0	0
AT1G11330	11.4231	12.1719	17.3057	16.3632	15.0449	15.5051	15.3582	17.0124
AT4G38230	3.28292	2.17113	2.21639	2.33384	3.85339	1.696	2.28306	2.02783
AT1G77600	1.80999	1.4443	0.872853	1.56788	2.0231	1.80629	1.42699	1.24196
AT1G22860	2.7414	2.93467	2.31774	2.76966	3.3766	2.99186	3.08787	2.57597
AT3G22190	8.2853	9.43333	8.84998	5.85497	7.65722	7.62343	5.65779	4.73473
AT1G35250	2.07714	1.26742	1.38343	1.23875	1.95248	1.15334	1.72739	1.0732
AT3G30180	4.89164	3.42847	3.28732	2.83286	2.61989	1.52253	1.68949	2.06726
AT2G46940	1.90737	1.79467	1.81027	1.12761	2.9159	3.06211	1.73873	0.926385
AT1G60986	0.147387	0	0	0	0	0	0	0
AT1G52700	0.787461	0.632032	0.517412	0.647148	0.456399	0.665671	0.911101	0.55363
AT1G09533	4.83197	10.6703	8.51683	2.01128	3.46732	0.606862	6.92175	3.50499
AT4G38710	30.5668	43.0234	41.1079	22.8102	26.2485	29.951	32.4545	19.2161
at2g47585	0	0	0	0	0	0	0	0
AT3G49170	2.24019	1.70479	1.83176	1.27198	2.65446	1.54527	1.66512	1.29498
AT2G20722	0	0	0	1.24252	1.07102	0	0	0
AT1G24320	0.38681	0.975561	1.14	0.830458	1.21009	1.02019	0.872244	1.0544
AT1G62422	9.46088	9.93247	13.5437	11.4094	14.7848	11.0901	15.0208	21.3773
AT5G05970	2.8327	2.53967	2.40889	2.39906	3.2821	2.57006	2.29303	2.16326
AT4G04445	0	0.0857322	0.210554	0	0	0	0	0
AT4G05715	0	0	0	0	0	0	0.299028	0
AT1G67890	4.40557	4.1192	3.30432	3.84616	4.62756	3.80063	4.06118	3.66967
AT3G21210	0.201081	0.233121	0.222652	0.292946	0.196397	0.441951	0.458256	0.374372
AT5G18110	24.4576	23.495	25.7969	21.0133	23.9155	21.5019	21.7987	22.776
AT1G62410	0	0.0776527	0.190711	0	0	0	0	0
AT1G13530	1.05918	2.21512	2.06965	1.57333	3.18175	3.66994	4.65727	3.92286
AT1G34430	31.4965	34.8823	27.7058	20.5181	32.0919	27.1499	27.1361	21.6097
AT4G35940	5.80125	5.84245	5.93972	4.5758	10.3314	8.68575	9.93564	10.8543
AT1G42440	7.15367	8.85248	8.21789	6.85299	8.67241	8.90105	7.23387	6.55018
AT5G06865	0	0.0956882	0.0587513	0	0.0518233	0	0.112859	0.0628638
AT2G30290	0	0	0	0.0274328	0.0472924	0	0	0
AT2G26520	1.15068	0.957765	1.17611	0.343872	1.11152	0.933806	0.887567	0.719106
AT4G33520	6.77488	5.62113	6.15637	4.17455	7.43802	5.74878	6.02058	5.19
AT1G06570	15.1924	21.2965	20.5594	19.2999	12.1868	14.2706	11.9535	25.753
AT1G55310	15.7113	11.7847	18.6256	12.0217	12.9832	10.2193	11.0455	10.8331
AT3G50660	3.21958	2.29533	2.3181	1.94088	3.16007	1.73246	2.17589	2.05757
AT3G28070	4.05251	3.24731	3.30887	3.32819	4.56512	3.64136	3.55839	2.42084
AT1G63740	3.17168	2.61479	3.144	3.05763	5.09414	4.46141	3.87642	3.76967
AT1G09870	7.64901	7.47259	9.35038	6.62666	9.52849	8.60753	9.73391	7.05313
AT4G24220	129.751	122.601	146.025	113.309	132.31	128.79	136.487	114.441
AT2G13440	5.36971	4.54927	4.90034	4.27918	5.14376	5.28062	5.19303	4.57919
AT1G17710	15.6073	12.4283	12.0073	14.2396	11.0368	17.2554	24.0356	24.4348
AT2G33150	88.7829	90.094	107.987	106.848	91.6083	90.3744	89.829	100.395
AT1G27200	9.6699	6.61965	11.0506	10.6184	15.0343	13.5327	15.723	16.9546
AT3G23780	5.42045	4.54692	4.14304	4.9978	5.44543	4.95601	4.92802	4.55047
AT5G10010	9.67696	13.112	11.1082	8.97673	9.77814	10.226	10.1633	8.43032
AT4G40100	0	0	0	0	0.0627058	0.0658499	0	0
AT3G60310	1.64687	1.21411	1.13019	1.08274	1.39993	1.87106	0.970045	1.10638
AT3G53610	12.5135	13.407	15.0411	11.9352	12.9224	11.8247	12.7049	13.5828
AT2G17740	3.98655	21.2181	5.41744	7.12779	7.96435	16.3291	7.9289	9.29304
AT1G09410	0.377422	0.551002	0.597014	0.488755	0.561722	0.995434	0.267596	0.809151
AT5G58590	17.1612	15.5998	17.5031	13.5331	14.8387	14.682	15.317	12.9537
AT1G10540	0.302583	0.32741	0.229743	0.14694	0.253315	0.372423	0.468911	0.430194
AT3G50940	0.103116	0.0796973	0.0489331	0.10015	0.215815	0.407944	0.281996	0.157075
AT2G33900	0	1.02998	0	1.2943	0	1.17158	0	0
AT3G61172	0	0	0	0	0.341814	0	0	0
AT3G60160	1.10995	0.834043	1.03881	0.793546	1.27768	0.975815	0.857231	0.876699
AT2G01850	43.4016	59.9243	68.0222	41.6283	35.6735	46.7089	36.1156	56.1498
AT3G09270	27.9426	32.0991	40.204	28.626	33.22	36.9609	39.7201	35.2438
AT5G40316	0.398129	0	0	0	0.111101	0	0.120976	0
AT3G45780	20.6758	23.2673	12.4743	16.3486	18.9394	20.362	16.3721	15.4939
AT2G15010	0	0.169311	0.103955	0.212761	0	0	0	0
AT1G09240	13.6093	14.6942	17.7845	16.8046	9.84754	17.1353	20.3858	13.0567
AT1G67810	22.0339	30.4967	55.0244	91.4439	20.9319	40.0474	51.4253	85.8541
AT3G06355	53.3263	32.4997	30.8386	32.3007	53.6041	30.5824	24.9155	33.3854
AT1G56360	0	0	0	0	0	0	0	0
AT3G16840	9.17238	8.17783	9.45735	7.59193	9.25594	8.45086	9.27618	6.95481
AT4G14500	6.44834	6.76235	6.19625	5.56121	7.45918	8.35069	6.34163	5.59744
AT3G19710	43.1661	52.8811	32.747	25.6324	68.4647	49.2763	33.9289	19.3834
AT1G18835	0.592279	0.915535	1.12425	0.575242	0.495841	0.911229	1.34978	0.751843
AT3G53920	14.4886	14.3577	11.1548	8.26208	10.5189	9.22289	9.67274	7.78412
AT4G10890	1.89211	1.31616	1.54438	1.1945	1.58403	1.44721	1.20738	0.979961
AT1G28440	22.994	20.1097	18.028	15.0378	21.2887	15.9107	12.8523	12.7038
AT1G01650	8.8449	7.20212	9.04174	7.96505	13.2397	10.7399	8.30458	9.17456
AT4G23493	0.465772	0.575987	0.176824	0.54285	0.23396	0.900866	0.339673	0.378403
AT2G35859	0	0	0	0	0.0455364	0	0	0.110475
AT3G50860	1.78733	3.30192	3.06169	2.87909	2.44519	2.79774	2.66252	2.16924
AT4G05155	0	0.177838	0	0	0	0	0	0
AT5G64500	13.516	12.6676	14.7723	11.4967	13.3401	14.6343	12.5544	10.7495
AT5G06730	2.50634	4.7586	11.6869	13.9175	6.84209	7.61627	11.7217	27.2785
AT3G03490	8.66703	9.61458	10.4032	8.12064	6.35951	7.44034	8.36548	6.62708
AT5G53350	27.4346	27.3468	27.742	26.1572	23.9896	25.7397	25.489	23.0469
AT5G23340	8.49703	9.7534	9.26216	7.1087	6.86699	6.76753	5.21497	7.81732
AT5G19880	0.778957	0.460391	0.26093	0.934563	0.537042	0.845955	1.08601	1.20984
AT2G07690	3.05882	3.23427	2.43941	3.23903	3.12982	2.89458	3.77592	2.76116
AT3G06610	12.8431	15.6605	13.5502	9.02222	12.6831	11.291	11.9349	10.51
AT1G11400	4.60011	5.21738	5.32179	3.70113	4.19291	4.45101	3.72195	3.81463
AT4G35110	3.79058	3.34824	5.71763	6.3441	6.26176	7.46836	7.55876	8.86745
AT3G57800	8.47089	7.57232	7.95131	5.10812	5.8837	4.41921	4.39132	3.78128
AT1G75560	12.6985	11.9079	12.5577	9.83209	12.1177	9.87575	10.1996	9.55902
AT5G20990	11.4842	12.5854	13.7374	12.7261	12.3726	13.4115	10.7987	11.4497
AT3G52190	5.36976	5.85403	5.63286	5.90153	5.65477	7.00671	9.17166	7.95009
AT2G43570	16.1808	28.8516	52.7393	121.794	25.2505	35.501	58.1595	92.8264
AT3G47090	0.897483	0.525499	1.54872	1.58485	1.32056	1.53023	1.5123	2.98282
AT5G22990	0	0	0	0	0	0	0.179417	0
AT5G06515	0	0	0	0	0	0	0	0
AT3G03815	0.0762712	0	0.0361942	0	0	0.0335269	0.0347638	0
AT4G01830	0.235121	0.0454309	0.037192	0.0951494	0.278853	0.086128	0.0535832	0.0198977
AT3G07405	0	0	0	0	0	0	0	0
AT4G20735	0.050367	0	0.0478029	0	0	0.0442802	0.0918275	0
AT2G18150	15.3999	13.1414	27.2759	20.5728	24.4909	21.0884	37.3138	30.5805
AT2G29260	0.859397	0.898653	0.62373	1.12927	1.10036	0.977757	0.59908	0.256688
AT5G06620	1.56917	0.828255	0.871779	0.557574	0.961223	1.44683	1.15132	1.0494
AT4G37590	9.08525	9.66704	8.57601	8.96741	10.2649	9.56745	8.57375	11.1516
AT1G01800	29.2382	28.1971	31.9542	27.891	28.3607	26.7128	28.4584	26.7282
AT1G30560	0.216957	0.335369	0.463302	0.105358	0.227038	1.43053	0.395549	0.275407
AT4G31630	0	0	0	0	0	0	0	0
AT3G62230	0	0	0	0	0	0	0	0
AT1G41830	15.7043	10.8228	9.56395	8.62197	13.9507	13.4805	15.2901	10.3663
AT2G26580	4.93776	6.19377	4.66078	3.35439	3.50128	4.53081	4.55038	3.83618
AT1G08440	0.109949	0.141632	0	0.0355956	0.153411	0.0644414	0.0334094	0
AT2G32415	2.30329	2.22525	2.02411	1.90563	2.12465	1.76245	1.53585	1.86258
AT5G58250	107.125	100.298	85.1332	58.9842	101.008	89.2017	83.7794	43.9035
AT2G25565	0	0.0600959	0	0	0	0	0	0
AT2G05752	0.15678	0	0	0	0.065626	0.0689165	0	0
AT4G24130	9.57595	5.9356	7.82867	7.73508	8.73111	10.7526	11.0629	8.18409
AT5G21970	3.11993	2.97053	3.64773	2.63495	3.36901	3.77644	2.84408	2.43368
AT3G05630	3.15867	2.2977	3.13894	4.38517	2.65991	3.67537	5.77572	8.18909
AT1G49520	3.2585	2.42744	2.60823	1.75397	3.81254	3.55501	2.93461	2.71106
AT1G44608	0.52647	0.66122	0.749503	0.0639158	1.10187	0.983549	0.839863	0.267322
AT5G52010	9.82244	13.4249	9.90176	6.62943	11.7075	9.4648	9.96573	4.73387
at5g04145	0	0	0	0	0	0	0	0.0974389
AT2G36710	0.053543	0	0.0508173	0	0.0896498	0.0470724	0	0
AT5G19310	3.70228	2.60678	3.14587	2.80509	3.08323	2.82883	2.65048	2.44089
AT2G32380	9.32518	8.63692	8.99674	6.51202	7.87132	8.60476	8.00891	8.296
AT5G16390	24.5131	27.5471	22.8297	15.8968	28.1414	24.4757	25.2043	17.9033
AT3G06240	5.92547	6.72257	7.37804	6.07182	6.14393	6.4042	4.90601	7.06639
AT4G14620	7.64812	4.83642	7.46181	5.71395	6.04461	3.5265	3.55908	3.85628
AT5G66950	12.5719	9.7825	10.6659	8.4066	12.6868	11.2272	10.5031	8.9917
AT3G06930	4.43425	5.95885	4.86411	5.02088	4.86882	5.70064	4.91563	4.07315
AT2G04790	7.9893	9.23233	4.12257	2.26005	4.15592	3.61419	4.52531	1.65418
AT3G22460	4.95402	4.69585	5.8551	5.03849	5.12554	3.94445	4.51601	5.26825
AT1G77080	4.46228	4.33839	5.1358	3.19652	4.93587	4.15378	3.73643	3.38329
AT3G13229	0	0.113219	0	0	0	0	0	0
AT4G34620	244.285	286.457	232.048	121.282	182.522	223.384	192.297	99.5014
AT2G25482	0	0	0	0	0	0	0	0
AT5G62480	7.5887	6.40459	6.70566	8.47175	5.98795	12.1163	9.06463	6.9093
AT1G15610	0	0	0.153955	0	0	0	0.221807	0.0823659
AT1G56050	9.28423	9.52109	6.96013	5.36821	8.34715	9.84551	8.99026	4.76922
AT5G12910	0	0	0	0	0	0	0	0
AT2G07695	0.606633	1.56287	0.863626	1.27657	0.719465	1.19997	1.56683	1.33478
AT1G15130	22.7451	21.1402	20.8547	20.1934	24.3523	23.1983	19.5468	19.963
AT5G67260	7.43405	7.18215	5.89721	3.3407	6.96671	4.92612	5.05728	4.45081
AT5G26260	39.5007	26.2313	52.4525	26.1576	55.3228	39.2316	41.7169	53.7226
AT2G42960	1.64087	1.28971	1.42536	0.97241	1.67637	1.49147	1.0648	1.29918
AT5G40150	1.49531	2.11881	1.41919	1.21025	3.12959	2.41011	1.81747	1.96143
AT4G26170	0.0390831	0.120828	0.0370935	0.189795	0.130878	0.10308	0.0712552	0.11907
AT5G59865	0	0.296239	0	0	0.106959	0.112322	0.232931	0.129745
AT3G22050	0.141205	0.0545683	0	0.137144	0	0	0	0.0716989
AT2G29870	0	0.0923516	0	0	0	0	0	0
AT5G65710	3.24074	3.75712	3.32292	3.14753	3.31866	2.06051	2.18928	2.85029
AT1G15670	33.4512	49.9847	56.3531	43.2104	15.1224	20.1449	14.8402	36.0654
AT2G46600	31.983	32.6195	28.7902	22.5768	27.0514	42.4668	47.1894	26.7873
AT4G03110	7.94465	8.23024	7.72541	7.2288	12.392	10.342	7.82668	8.77573
ATMG00410	0.363169	0.505243	0.689361	0.352722	0.486457	0.63856	0.662117	0.590091
AT2G15260	0.0275637	0	0	0	0	0	0	0.0279916
AT4G10640	0.285033	0.11015	0.0676306	0.0346043	0.0894833	0.125293	0.0324789	0.108547
AT2G21080	5.84433	7.19218	4.25435	4.73937	4.60771	3.44199	4.86208	3.16921
AT2G07860	0	0	0.267052	0	0	0	0	0
AT3G27310	8.45955	8.94718	10.6066	8.73514	8.01398	7.82866	7.54924	8.09353
AT4G00700	6.7683	4.50963	4.8978	5.61654	5.75309	5.22081	5.20066	4.42425
AT2G05075	5.43108	7.8356	4.98278	4.39572	3.33429	2.54653	3.63065	2.7577
AT1G18080	166.29	173.012	153.543	128.786	155.106	146.69	161.953	138.524
AT5G53540	12.5759	14.0397	15.0743	11.1737	13.4137	11.5884	13.2897	11.7305
AT1G66970	62.2197	54.0046	52.8193	47.5795	67.6931	57.566	47.9367	31.3109
AT4G28080	47.7171	52.8432	27.7649	21.236	42.0519	47.6481	37.5905	20.8409
AT4G19210	23.1496	24.6832	23.3499	22.3927	28.6193	25.3164	23.7514	21.4151
AT5G60030	19.7859	18.8755	34.5715	14.7945	19.2672	17.9043	18.7157	12.4426
AT1G47265	0.161531	0	0	0	0	0	0	0
AT1G25280	12.7646	13.3993	13.4544	14.2749	14.9247	13.3531	11.7758	16.1723
AT1G48000	0.659161	0.923398	1.25121	1.76055	0.586323	1.12279	1.35198	2.84493
AT2G02390	24.9326	21.2794	32.0745	37.3752	26.5116	25.4516	31.3096	37.3596
AT3G50510	0.165572	0	0	0	0.0693065	0.0727815	0	0
AT3G56060	5.1235	8.9548	9.03462	6.61599	4.41112	9.29018	6.79345	7.83413
AT1G23210	0.317262	0.0350299	0.301111	0	0.11383	0.358613	0.165264	0.0920537
AT1G01060	0.127733	0.180994	0.282872	0.165413	0.124758	0.187162	0.135846	0.281053
AT2G01780	0	0	0	0	0.0434666	0	0	0
AT5G43380	2.71265	1.42027	3.32201	1.82724	4.87158	3.03874	3.39014	2.31045
AT5G58320	3.5363	5.21535	3.90423	5.04673	5.22619	5.0441	5.59202	5.057
AT4G36940	4.46144	4.84496	5.0651	4.77191	5.7207	4.54289	5.50843	4.70276
AT5G23900	54.1297	66.5104	57.5792	42.1611	52.8605	50.0219	52.4043	43.4258
AT2G07777	0.847922	2.41446	1.48245	2.0805	1.12083	1.84401	1.26113	1.35961
AT3G23510	0.962145	1.37188	1.38549	0.966694	0.874922	1.16672	0.937565	1.71832
AT5G42223	0	0	0	0.235922	0	0	0	0
AT5G19090	20.3457	16.3519	13.7607	15.362	21.6165	15.2425	14.3568	15.9595
AT2G29320	9.7954	15.1859	10.2753	7.34387	5.13128	10.2735	11.0703	7.27156
AT2G46470	8.55726	7.39501	8.05768	5.36624	8.54594	7.78969	6.78719	5.47409
AT3G27030	1.67548	2.5036	1.48417	1.62729	1.44942	1.1784	1.62916	1.30448
AT5G09085	0	0	0	0	0	0	0	0
AT1G71696	2.84997	2.04815	2.60998	2.50091	3.72539	2.08796	2.5752	2.46263
AT4G36900	10.9859	7.819	9.22648	6.06421	10.6528	6.80945	7.56499	4.65523
AT4G26070	9.1974	9.33757	12.8718	11.6203	10.9298	8.59984	10.0184	11.3191
AT4G34135	34.6425	23.9514	25.506	37.6428	32.7632	29.0531	31.6561	30.3617
AT1G09447	0	0.202619	0	0	0	0	0	0
AT1G09690	131.842	132.415	128.05	98.2938	119.98	124.812	125.502	105.835
AT1G03120	0.605994	0.234184	0.191715	0	0.338216	0.0887934	0.184138	0.102567
AT1G26665	21.114	19.5626	20.8358	15.6779	19.6221	17.0297	13.5966	11.3438
AT1G51380	0.603691	0.845691	0.322289	0.549681	0.505395	0.729761	0.825473	0.728013
AT4G21323	0.0510911	0.039488	0.145471	0.0248108	0.256633	0.269501	0.139722	0.155653
AT1G37150	0.0889241	0.137458	0.168794	0.115155	0.09926	0.182415	0.0270206	0.0602032
AT1G05310	1.61066	1.10259	0.698817	0.983292	1.3484	1.37555	1.4263	1.30853
AT2G32850	11.3371	9.24468	10.4144	11.1878	12.9306	9.80698	9.50508	11.4075
at3g55512	0.0959491	0	0	0	0	0	0	0
AT1G43130	8.6373	7.6432	8.55401	7.38584	7.9907	7.48344	6.53283	7.11882
AT5G48420	0	0	0	0	0.187241	0	0	0
AT3G46355	0	0	0	0	0.0387675	0	0	0
AT5G06920	0	0	0	0	0	0	0	0.0917503
AT3G49070	0.820078	0.53632	0.77833	0.428879	1.42591	0.776432	0.74757	0.576561
AT3G62420	34.1321	45.6675	45.6403	35.9497	51.7517	71.3506	78.0623	65.7809
AT1G13620	0.433766	0.268204	0.247011	0.252774	0.145255	0.0762692	0.316332	0.0881002
AT3G13000	4.38637	3.85017	2.59407	2.20503	4.22575	3.74001	2.71258	2.10412
AT1G66200	141.57	205.06	162.362	98.0485	153.206	172.031	181.958	77.5296
AT2G18530	0.259089	0.467244	0	0.0838787	0.0723008	0.531482	0.708543	0.526222
AT1G09900	9.29057	13.3295	10.6419	7.15644	9.11883	9.48217	7.64169	4.77163
AT1G14455	0.329722	0.12742	0	0.320238	0.414053	0.144938	0.150285	0.334841
AT5G08515	0	0.83324	0	1.04707	4.51271	0.947795	0	0
AT2G35310	0.190564	0.368214	0.406942	0.0925415	0.279187	0.502604	0.130287	0.145142
AT3G15950	48.2091	55.6079	71.58	42.3207	72.5025	61.4052	62.4902	60.1632
AT1G20440	151.105	132.402	102.812	64.2307	223.871	205.632	185.718	70.5987
AT3G02160	1.29323	1.54765	1.06902	1.175	1.01281	0.953564	0.836629	0.762565
AT2G32150	19.4133	22.4886	18.1157	15.6898	50.9785	51.1607	53.8544	39.3349
AT1G65040	5.12852	5.45255	7.51825	7.99767	5.40211	6.49852	7.35283	7.48213
AT3G24500	5.41703	3.40176	4.30581	3.09096	1.92738	2.50025	2.40731	4.81349
AT2G08410	0	0	0	0	0	0.363594	0	0
AT5G03830	4.15013	2.68462	3.63916	3.32975	2.90791	2.7761	1.60374	2.70282
AT5G46420	23.7954	23.0556	22.2072	15.4501	23.1561	20.0587	17.7586	12.2034
AT1G11990	0.0313354	0.0242189	0.0892207	0	0.104933	0	0	0.031822
AT3G05710	6.56364	5.29118	7.10029	5.7922	7.56289	5.05688	5.7903	6.66555
AT5G64760	4.40949	2.95894	4.47699	3.22029	4.83617	4.14707	3.58338	3.71427
AT5G46450	9.75863	12.1377	12.1038	9.12226	8.40413	10.0187	7.5801	8.66318
AT3G59010	1.86962	1.44502	1.2776	2.43324	1.5339	1.41357	2.21562	1.25311
AT5G49510	11.6647	10.8065	12.5246	8.81159	11.8697	12.3613	11.1704	8.4556
AT1G52620	2.7337	2.23189	1.24245	1.68279	1.86955	1.82789	1.26355	1.52493
AT1G08767	0	0	0	0	0	0	0.316905	0
AT5G67380	15.8991	16.4558	16.2302	12.6287	16.4057	14.1131	12.1059	12.2659
AT3G14310	136.838	190.677	238.985	217.931	105.671	136.404	126.807	216.976
AT2G40670	0.982683	0.789888	0.0746125	0.267237	0.394885	0.518356	0.214992	0.319341
AT5G03230	10.4811	8.75938	6.22733	5.71053	6.6344	3.37115	5.3598	5.71134
AT5G40050	0	0.100964	0	0.0634372	0	0	0	0.13266
AT3G12480	6.26679	6.67699	6.68703	6.05215	6.75807	7.62608	5.64815	5.82476
AT2G36440	0	0	0	0	0.211385	0	0.920692	1.02567
AT2G18700	18.5241	18.3192	16.879	14.878	16.1788	24.4959	16.8301	27.8263
AT1G58270	44.7114	25.6594	31.3936	18.7796	60.4398	40.2346	35.8436	24.0407
AT4G36830	1.7257	0.495405	0.795528	0.718314	2.64177	1.38711	1.70796	1.20171
AT1G34410	0	0	0	0	0	0	0	0
AT2G23260	0.0634165	0	0	0.554331	0	0	0.0578095	0.450808
AT1G01550	53.5421	59.2212	69.6448	62.1952	79.0047	81.8408	75.4873	76.5993
AT4G28800	0	0	0	0.0375007	0.0323244	0.135781	0.0703949	0
AT5G24410	0.841659	0.69388	1.49112	0.381477	0.563693	0.690616	0.255748	0.284909
AT3G57450	7.09286	13.0792	10.8133	9.38402	56.4341	70.6058	88.8403	59.3821
AT4G05445	0	0	0	0	0.601694	0	0.327587	0
AT2G37520	5.3188	7.05495	6.66407	6.61497	5.59903	5.35506	5.66463	6.79184
AT1G23100	2.19312	3.28416	3.12221	1.4644	1.72128	5.18173	2.87387	2.36637
AT5G40660	7.54852	8.49837	8.11671	7.83993	7.41529	7.01989	6.44359	5.67175
at3g13724	0	0	0	0	0	0	0	0.194878
AT1G06810	0	0	0	0	0	0	0.109059	0
AT1G03650	2.03986	2.91962	1.43409	1.76106	1.70772	2.65681	2.61708	1.91809
AT5G13370	15.3243	15.8512	21.0532	15.4572	15.2466	13.5878	13.2814	16.462
AT1G17330	5.38886	7.09464	9.10212	7.76208	5.92602	7.50793	7.41023	8.95083
AT3G57110	0.126749	0.391854	0.120297	0.36931	0.424445	0.334295	0.231085	0.386151
AT3G18570	0.229818	0.177625	0	0.111604	0.288597	0.101022	0.209499	0
AT5G18470	0.317082	0.294085	0.240752	0.431147	0.583997	1.11505	0.520285	1.22362
AT1G05593	0	0	0.183228	0	0	0	0	0
AT1G16090	1.28832	1.65955	1.86321	2.44294	2.51661	2.75067	2.40475	8.03684
AT2G22920	2.29601	0.952664	1.5598	0.891988	2.20543	2.33726	2.24723	1.03084
AT4G16141	15.8934	16.1056	14.8608	8.06116	12.6156	9.05639	11.0003	8.3092
AT1G78520	0.105787	0.654098	0.50201	0	0	0	0	0
AT2G34655	2.25417	1.43923	2.04639	2.95084	0.738443	0.947795	1.78684	0.796232
AT4G22980	3.30859	3.12127	2.95544	3.59147	4.96947	5.43252	5.41116	3.90348
AT5G55230	23.4209	23.9661	20.5033	16.3503	23.5553	19.1776	18.2761	15.6512
AT2G34300	12.5453	10.1177	9.03586	6.8387	21.3165	17.4593	17.4253	10.9776
AT1G10590	44.616	43.5805	53.1064	37.8263	48.4949	40.9579	40.2219	39.9894
AT5G16800	9.45047	8.70763	10.1052	10.1406	9.36275	9.72336	10.0444	9.5972
AT3G04735	0	0.375485	0	0.235922	0	0	0	0.246681
AT5G55540	5.47795	6.1867	4.63484	4.33055	6.86123	6.0666	4.14199	4.01054
AT3G58540	0	0	0	0	0	0	0	0
AT2G29065	1.83841	1.93483	1.59632	2.77326	2.84891	2.78543	2.9595	2.22445
AT2G41280	0.395939	0.102006	1.12735	0.512733	0.994409	0.34809	0.240621	0.804172
AT4G25750	1.71253	2.05893	2.39287	1.61707	1.87176	1.04554	1.47438	1.01448
AT1G07250	18.36	18.0786	18.7052	15.5651	12.8522	11.08	13.3326	15.3795
AT4G40042	10.9309	13.9243	14.0247	10.6165	11.0152	10.3218	13.655	9.86723
AT1G09575	0.910549	1.17293	1.51234	0.700117	3.97025	3.20204	2.42096	2.73553
AT3G14595	15.9112	14.2437	13.4233	11.6552	18.6576	13.2347	13.2346	10.4457
AT3G33528	0.0562092	0.0434437	0	0	0.0470569	0.0494164	0.102479	0
AT1G52618	2.89294	4.22342	3.81342	2.18534	0.672749	4.80407	2.63716	0.489643
AT5G06705	0	0	0	0	0	0	0	0
AT1G05610	0	0.133799	0.287529	0.042034	0.217392	0.114146	0.197261	0.351606
AT5G42620	7.1209	7.48399	7.78478	6.62521	8.64966	7.84006	6.4003	6.13322
AT1G04087	0	0	0	0	0	0	0	0
AT3G23460	0.0466225	0	0.0884981	0.0452815	0.0390312	0	0.0850007	0
AT5G38800	0.256206	0.0990098	0	0.124418	0.107245	0.337866	0.116777	0
AT3G24090	1.36745	1.51928	1.54118	1.82616	2.38498	1.7031	2.10354	2.14088
AT2G02240	0.429165	0.189542	0.174565	0.119092	0.564593	0.269501	0.335332	0.311306
AT5G46570	4.84656	5.16587	3.54758	2.55355	3.44748	4.01022	4.24479	2.05879
AT5G35050	0	0	0	0	0	0	0.320387	0.237946
AT3G60800	7.22485	7.26811	8.88877	7.68533	11.1689	9.0067	8.32841	8.57928
AT4G39060	0	0	0.0449036	0.0459513	0	0	0	0
AT5G13460	5.49106	4.41153	4.08008	3.54372	6.32085	4.4146	4.01763	3.30177
AT4G04025	0.153029	0	0	0.148627	0.128112	0.134536	0	0.155405
AT1G24390	0	0	0	0.234438	0	0	0	0
AT3G12220	1.02328	0.790882	1.58627	0.795074	0.942326	0.839639	0.932802	1.28163
AT4G23240	0.52991	0.109217	0.30176	0.171556	0.650654	0.372697	0.386446	0.322883
AT3G04750	3.40083	3.27821	3.59036	2.44942	2.46321	2.78828	2.61248	2.48351
AT3G13682	0.861719	1.2808	1.9188	1.03007	1.22085	1.3112	0.845955	0.740468
AT1G55440	0.0457336	0.24743	0.173622	0.133254	0	0.402068	0.20845	0.0928874
AT5G03406	1.87697	1.69248	2.33281	1.34554	1.9829	1.13938	1.38511	1.27074
AT2G17290	13.2711	14.9296	18.8249	18.006	28.6552	29.5858	26.7672	27.6851
AT3G52850	28.2446	28.5878	31.3034	34.1679	29.6624	29.3588	29.5447	35.0984
AT3G25230	24.2655	22.6146	24.8592	17.3461	24.95	24.7692	25.3861	19.6532
AT1G50480	80.193	81.9454	101.401	117.973	76.595	74.1717	82.659	111.495
AT1G20540	4.25356	4.36543	3.83848	2.47195	4.46581	3.18779	3.05113	2.62009
AT3G56170	9.30221	12.086	9.09504	9.15148	8.72746	10.9981	8.62595	7.04426
AT1G23060	3.60862	2.35522	3.99573	4.82886	1.57766	1.37476	1.82753	3.70536
AT3G20940	1.76651	0.718589	1.36773	0.857847	2.10156	1.22607	1.22893	2.21881
AT2G15630	1.04293	1.05139	0.516434	0.836766	1.10088	1.19594	1.48807	0.736778
AT5G06655	0	0	0.2051	0	0.180915	0	0	0
AT4G38000	0	0	0.280199	0	0.247158	0	0	0
AT5G11650	5.75465	7.08671	7.1002	5.84995	25.662	25.7345	23.1866	21.6228
AT3G18235	0	0	0.0977088	0.199977	0.172374	0	0	0
AT5G05765	0	0	0	0	0.203357	0	0	0.246681
AT1G66370	0.245394	0.252884	0	1.58891	0.342396	0.575303	1.04392	1.16295
AT5G66020	0	0	0	0	0.022736	0.0716279	0	0
AT3G11860	0	0	0	0	0.0394723	0	0	0
AT1G78865	1.43014	0.90437	0.863756	0.631364	1.48752	0.723903	1.06665	0.440103
AT5G63625	0.488705	0.587559	0.566899	0.158216	0.636427	0.859291	0.445496	0.165431
AT4G36100	0	0	0	0	0	0	0	0
AT4G17410	2.62725	2.5112	2.50826	2.08362	2.82417	2.56943	1.87062	2.32072
AT4G14710	21.3611	20.278	30.339	29.5335	16.9573	20.9448	23.3211	29.8595
AT5G58110	21.921	18.9794	24.3294	16.4041	24.4689	22.0099	22.9311	24.1468
AT4G31720	9.42747	10.6342	8.8439	7.81291	9.62939	8.54418	8.16258	6.57971
AT4G14905	5.98271	5.62731	4.55323	4.93355	4.96132	3.27491	3.70443	3.89755
AT4G21105	41.6509	49.7209	51.8803	50.2561	40.8757	45.0101	52.9339	44.644
AT2G22140	0.230924	0.339112	0.197252	0.112141	0.328651	0.324828	0.357862	0.093804
AT3G52630	3.91209	3.26233	3.02897	3.79956	1.55136	3.52983	3.00311	1.88187
AT2G24850	6.65508	3.61	13.0961	6.01891	23.4615	9.58139	13.8031	13.3618
AT1G24020	19.7122	23.3864	20.2522	22.352	13.6146	19.2796	34.4113	16.0146
AT2G18730	12.6359	10.6435	12.3612	12.0693	14.7798	13.9452	15.2765	15.0163
AT2G16230	0.508677	0.221148	0.150869	0.0926335	0.479083	0.419253	0.173888	0.290573
AT3G23910	3.45417	3.03479	2.52179	2.55195	2.94117	2.93292	2.98729	2.27857
AT5G56050	0.823276	1.50399	2.27306	1.96264	1.75439	1.71076	1.5692	1.4441
AT1G14840	5.1572	5.65812	4.25	3.78719	5.39158	4.55608	4.49483	2.06936
AT5G66750	1.80952	1.45036	1.06012	1.36692	1.73931	1.68904	1.54771	1.54269
AT2G08670	0	0	0	0	0	0	0	0
AT5G07220	34.4447	42.8285	51.8761	36.6998	33.4843	33.6467	31.3992	33.9394
AT3G63140	96.6477	88.1571	88.2706	52.531	81.454	81.1516	71.4099	46.1606
AT3G18910	3.66316	3.32794	3.72066	3.9323	3.12051	3.33347	2.87061	2.93687
AT1G35620	18.2674	20.8985	19.1828	15.5901	17.5643	19.24	15.4982	14.1888
AT5G05080	27.7177	25.562	26.5783	22.1558	27.1062	24.6915	22.5838	19.8033
AT2G38690	0.256092	0.0659772	0.324073	0.0829086	0.357323	0.225144	0.233449	0.0866894
AT1G72210	0.60788	0.395643	0.42511	0.90113	2.24988	1.71577	2.01238	1.16966
AT1G14685	13.1905	11.7598	14.0015	9.29926	11.3818	9.63825	11.7078	10.6633
AT4G29370	0	0.177838	0.0727934	0.0744918	0.0642096	0	0	0.155778
AT2G39870	14.898	13.3342	11.7952	10.9458	17.2866	18.7641	17.9083	14.1886
AT3G53620	7.69962	5.92809	6.15529	4.94709	8.55325	9.34661	11.7161	10.4657
AT3G53380	4.87326	4.51981	3.97422	2.76973	4.38198	3.64962	4.17914	3.44592
AT5G28460	0.0359764	0.0834177	0.170725	0.0349416	0.240948	0.0948861	0.163978	0
AT3G06483	18.9915	22.784	19.762	17.0007	17.1124	18.8757	16.0609	15.7234
AT3G61370	1.86145	1.4387	2.12805	1.27375	1.66461	2.04562	1.73543	1.80442
AT5G65670	72.8259	77.7989	94.6061	75.6624	76.4597	76.8784	94.6593	78.7711
AT4G13640	11.3923	9.85738	11.2861	7.71434	10.7532	10.1352	8.85414	7.92785
AT2G23150	5.58183	7.19026	14.785	16.1221	8.0937	8.75611	11.7397	17.3019
AT5G02580	1.18907	1.41389	1.90984	1.33254	0.765741	1.36703	1.33408	0.928874
AT3G09595	0	0	0	0	0	0	0	0
AT1G78890	15.0124	13.6209	13.4635	10.7347	9.10728	10.0612	9.44074	9.32408
AT2G40630	2.40455	2.05829	1.71774	1.68248	1.60176	2.34127	2.0741	1.91674
AT5G17120	0	0	0.114403	0	0	0	0	0
AT4G13030	3.96755	3.76981	4.24922	3.25243	3.44342	2.84806	3.1854	3.06807
AT3G13630	0	0	0	0.456065	0.196557	0	0	0.158954
AT5G09530	30.5478	13.7164	19.715	17.6884	30.1041	21.9453	27.6347	20.7996
AT5G07340	20.1571	18.6078	19.399	17.7601	21.1307	21.0109	23.3306	19.0361
AT4G21310	0.184873	0.214331	0.175462	0	0	0	0.168527	0.0938717
AT4G25950	0	0.067478	0.0828613	0	0.0730903	0	0	0
AT2G24692	0.152785	0	0.435022	0.148391	0	0.402964	0	0
AT1G01910	9.46655	10.9129	13.2181	8.94492	9.16095	11.2284	10.6187	9.972
AT3G44265	0	0	0	0	0	0	0	0
AT2G01090	4.12204	4.95157	5.18484	3.03878	3.82506	3.66756	4.07449	2.97562
AT3G06390	9.66439	5.32144	4.91593	3.68095	8.6196	5.83091	3.57003	3.14319
AT1G08730	0.0742969	0.0328134	0.0100735	0.0618513	0.168827	0.121305	0.00967541	0.0323359
AT5G37780	62.0315	65.4339	82.2714	57.7132	56.1659	61.9312	74.1663	54.5593
AT3G42880	0	0.0555702	0	0	0	0	0	0
AT1G68185	2.58719	2.0341	3.09052	2.3828	3.58499	2.74513	2.80573	1.49488
AT1G16080	28.198	29.6885	25.7312	14.5641	23.1973	23.9305	24.318	13.4627
AT3G15460	2.73133	4.29015	3.09402	3.33736	3.35614	2.82728	4.29698	2.68427
AT2G45000	3.09433	2.79338	2.70186	2.16384	3.19149	2.63334	2.27916	2.71501
AT2G38700	13.5113	12.0414	11.2938	9.00064	13.3577	11.0992	10.1619	10.0112
AT3G63200	18.2998	15.2645	11.1992	8.74105	12.8924	9.58266	13.4457	7.71793
AT5G53940	7.93257	10.9998	7.97161	6.62805	7.08042	9.48659	8.93267	5.03483
AT3G11110	3.50911	5.11437	2.85469	1.16852	1.51084	1.93917	2.37629	0.712719
AT3G59090	7.27726	8.21265	8.2331	7.63133	7.32847	7.69592	5.96084	6.45308
AT3G53190	6.49884	5.21103	4.0889	3.54602	7.41723	6.31262	6.23487	3.23807
AT2G09405	0	0	0	0	0	0	0	0
AT3G02530	11.8088	13.3547	12.0097	11.6971	16.0574	12.9823	14.1674	11.1338
AT5G02510	0.118383	0	0	0	0.0495535	0	0	0
AT1G02340	0.974318	0.884007	0.884512	0.534861	0.638354	0.707603	0.772324	0.344155
AT4G22745	5.59453	5.20736	6.3945	4.14824	5.64046	4.17802	6.08696	4.3374
AT5G04320	3.00728	3.99078	2.80033	2.75545	3.72892	3.09281	3.72415	3.34208
AT4G30960	121.939	129.88	187.578	192.473	119.744	98.5171	128.886	172.868
AT2G01520	72.5575	43.5241	85.7199	44.2456	69.3259	42.5895	67.0636	38.1984
AT1G62880	2.62172	2.22453	2.32597	1.99276	2.14712	1.6535	2.5198	1.53379
AT4G20703	0	0	0	0	0	0	0	0
AT3G51030	2.09285	1.43091	2.75027	0.938147	1.34775	2.123	1.76105	1.22616
AT4G33865	33.6486	39.9454	49.126	21.0036	29.1501	41.0444	40.7082	19.1865
AT3G25790	2.67378	1.66001	1.37283	1.19201	1.24764	0.847777	0.958966	1.0238
AT3G45900	4.5917	4.11805	3.86459	3.95476	3.44514	2.55156	2.52723	2.41948
AT1G51170	6.37256	4.36772	6.3905	6.30604	3.37209	3.43546	3.45259	5.98309
AT5G26040	4.13214	3.6039	2.73446	4.27102	4.34796	4.49931	3.24843	2.88736
AT1G05385	13.116	17.2129	11.4457	7.95101	8.69586	9.75099	6.98121	5.09543
AT3G47060	4.34513	4.77139	4.77745	4.40464	4.87006	4.40452	5.30292	4.77429
AT5G55930	5.37451	6.38392	6.8191	5.49465	5.02039	7.65948	5.69868	7.41133
AT5G62210	2.27547	2.54034	1.37977	1.65752	1.53456	2.83402	3.9181	1.1554
AT5G43935	0	0	0	0.220479	0.126697	0	0	0.0768445
ATMG01190	0.188876	0.194641	0.298768	0.0611478	0.105415	0.332101	0.229569	0.127873
AT4G38670	3.66714	3.80299	2.07065	1.35253	2.79801	2.0813	2.53892	1.97989
AT2G22850	0	0	0	0	0	0.0361413	0	0
AT1G47845	0.0443183	0.0342533	0	0	0	0	0	0
AT1G67560	10.3018	11.5475	12.9602	11.2537	16.0888	15.077	12.9972	14.8055
AT1G26320	0	0	0	0	0	0	0	0
AT1G01680	1.45311	0.816797	1.42092	1.28301	1.17964	1.43235	2.20772	1.92284
AT5G21430	28.1083	39.541	33.409	12.9483	29.3595	25.6352	23.408	11.2712
AT2G45360	0.103954	0.562415	0.394646	0	0.174055	0.0913909	0.189525	0.211135
AT2G46020	14.549	13.4331	11.9437	12.8388	18.7678	15.395	12.9228	14.867
AT2G04040	7.02477	16.4507	17.6061	15.3613	6.76135	24.3335	17.1404	19.4792
AT1G64160	1.49753	6.36588	9.44148	8.72676	4.29839	8.27551	7.31319	22.7031
AT5G51140	7.5758	8.12102	7.87788	6.81405	9.2928	8.05024	6.51564	5.51919
AT3G58910	0	0	0	0	0	0	0	0.12589
AT1G65660	13.2072	13.2498	13.697	11.3266	12.5456	11.4061	12.9963	11.6358
AT5G42820	0.355874	0.253895	0.337757	0.4254	0.252094	0.2888	0.399273	0.1112
AT5G03680	0.977079	1.14355	1.03332	0.569385	0.91147	0.711743	0.992483	0.680399
AT2G23770	4.28652	6.92184	7.11953	6.87675	5.35081	6.52758	7.11727	8.86161
AT2G20930	14.102	16.2956	16.5333	9.66805	13.3105	13.8564	10.7757	10.7407
AT1G51600	3.99554	3.61006	4.1393	3.27939	4.71121	4.15585	3.41142	3.48608
AT1G70780	113.309	101.779	111.697	88.8602	142.191	146.089	143.281	80.127
AT3G26610	0.640372	0.721786	0.278562	0.181403	0.826493	0.39878	0.0486461	0.189675
AT2G34010	0.756299	0.896291	0.574238	0.489697	0.295472	0.443267	0.413658	0.460825
AT4G28670	0	0	0	0	0	0	0	0
AT1G48090	3.92139	3.2519	2.41932	3.90706	5.2987	3.78174	3.47566	4.06685
AT4G26055	1.03589	0.200158	2.70367	0.754569	0.325207	0.341513	0.354112	1.18347
AT3G49750	3.02263	2.99509	1.25048	1.95713	3.11442	1.56715	2.26083	1.57413
AT3G47510	8.08683	8.69967	10.0607	6.6867	10.887	9.60749	12.4524	7.32456
AT4G16000	2.6134	3.02982	2.03744	1.81302	1.17207	1.39496	0.680667	2.74876
AT1G47765	0.0808333	0	0	0	0	0	0	0
AT1G18300	6.13135	6.85625	2.29054	4.56127	75.357	81.6586	114.52	93.067
AT1G73680	9.58458	8.42618	6.69376	8.05432	8.11048	9.60734	8.78425	8.15926
AT4G04610	42.5563	41.3686	45.3449	95.9164	37.537	49.2932	54.6711	68.9691
AT1G35040	0	0	0	0	0	0	0	0
AT1G54460	11.1614	9.91927	10.8069	8.15367	10.5288	10.5195	9.23624	7.93753
AT4G25550	11.1891	10.8419	11.1834	11.252	11.3291	9.45969	10.26	9.61987
AT4G39620	7.48688	8.53436	5.63695	5.07788	6.86309	6.50855	5.71921	3.73785
AT2G35510	10.3715	10.8119	13.2767	13.0214	11.6476	11.4755	11.7835	12.8189
AT3G61530	4.34305	3.94724	5.91576	4.41341	3.66955	5.12628	4.03237	4.73718
AT4G11810	0.0700359	0.0180434	0.110784	0.0453476	0.0390882	0.0615721	0.106406	0.0237078
AT3G10116	0	0.0851416	0.836414	0	0	0	0	0
AT5G46150	6.43285	5.62549	5.4461	4.95719	6.75074	6.29268	4.95556	5.09123
AT3G04815	0	0	0	0	0.983586	0	0.357003	0.39771
AT4G20780	9.1939	14.1362	19.9581	16.814	17.0314	23.4746	19.9718	24.2356
AT1G06180	6.71393	5.65385	10.1764	10.0245	6.08214	4.88944	5.8006	9.36227
AT2G27190	25.5784	25.4001	30.7348	26.2034	23.4243	27.5549	32.4758	35.2032
AT5G24390	1.22714	0.845913	1.2591	0.837512	1.80477	1.83695	1.42098	1.27987
AT3G48425	1.4203	1.29289	1.40791	0.674396	1.21546	1.16541	1.17964	0.544888
AT2G18310	0	0	0	1.25931	0	0	0	0
AT5G65950	17.3566	15.7194	15.5996	16.2853	20.7557	15.4533	13.8757	14.9532
AT2G05765	2.42909	2.81614	2.30543	4.71844	0	4.27108	0	1.2334
AT1G48620	27.6227	28.0241	26.8493	23.3436	25.7565	25.2056	24.2253	18.8945
AT1G74250	18.8264	20.8851	25.1326	18.0972	21.3275	17.9107	18.9239	17.1558
AT5G51330	0.2392	0.115547	0.198645	0.0580799	0.175221	0.289153	0.0817691	0.151821
AT1G77140	4.28052	4.93545	5.83861	4.56632	4.79764	4.1745	3.90205	4.442
AT3G55900	0	0	0	0	0	0	0	0.39934
AT2G33670	0	0	0	0	0.0250628	0	0	0
AT1G32510	0.134383	0	0	0	0.506257	0	0.122501	0
AT4G07135	0	0.128524	0	0	0	0	0	0
AT1G76510	3.21212	3.52372	3.30429	2.79769	3.8168	3.1701	3.57041	2.82004
AT5G44820	3.07345	4.23126	6.24417	7.13612	4.78419	7.05059	6.91671	8.4369
AT5G17090	0	0	0	0	0	0	0	0
AT5G62620	4.32853	3.27858	4.51899	4.28811	9.6633	11.0358	11.2587	9.46549
AT2G14080	6.77901	7.59565	6.85268	7.48008	9.38594	9.43338	9.03179	8.55441
AT1G05840	4.29744	4.0526	4.92518	4.72509	5.02322	4.30085	2.71021	3.84266
AT3G21310	0.186671	0.144277	0.14764	0.120868	0.182323	0.109408	0.113444	0.25276
AT2G24090	94.2967	105.387	94.3024	48.6655	81.665	88.8058	93.3453	42.5483
AT3G49480	0	0.13957	0	0	0	0.0529196	0.109744	0.0611285
AT3G55980	26.9275	26.7545	15.5939	19.4016	231.191	245.006	294.369	231.6
AT2G40370	2.1768	1.10409	2.16282	2.27935	4.07183	2.8407	4.52676	2.62508
AT1G55200	0.644286	0.344745	0.56445	0.409147	0.809071	0.457497	0.429196	0.35231
AT1G17070	5.63172	5.70449	7.33696	5.36781	6.0618	5.10489	4.52794	6.32305
AT4G10910	0.128964	0	0	0	0	0	0	0
AT1G78090	1.86013	2.27416	1.38025	0.722652	2.43498	1.39747	1.44903	1.27079
AT5G09860	4.07372	4.62234	4.83292	3.97759	4.60769	4.80062	4.42464	3.14674
AT4G18375	0.602257	0.538977	0.391093	0.523362	0.451122	0.640944	0.577904	0.450659
AT1G70810	14.1688	15.3633	25.5242	32.0651	14.165	19.35	27.0235	29.3364
AT3G63030	7.14971	8.23368	10.7893	6.80518	8.49949	6.34853	8.73354	6.31683
AT2G35550	0.695284	0.53738	0.934842	0.619011	0.388049	0.560321	0.369722	0.882598
AT2G26160	0	0.100622	0	0	0	0.0572278	0	0.0661051
AT2G03560	0	0	0	0	0	0	0	0
AT2G35585	1.89545	1.2124	1.48879	1.65049	1.14908	1.09177	0.953305	0.331876
AT2G19520	13.3544	13.8701	12.4637	10.7406	13.5151	11.2848	14.1313	10.1024
AT3G20820	45.6152	47.5998	33.5894	25.7358	28.261	33.3479	34.5782	22.3016
AT3G16020	0.127932	0.148317	0.121419	0	0.160652	0	0.116621	0.0649592
AT1G46984	0	0	0.163638	0	0	0	0	0
AT5G63905	3.49098	3.18873	5.3213	2.7741	6.02225	6.41721	5.49674	4.40462
AT5G04065	0	0	0	0	0	0	0	0
AT1G79570	6.37216	5.77535	6.30882	6.63412	8.50723	8.55763	7.17389	6.96768
AT1G09157	0	0	0	0	0.281517	0	0.204359	0
AT5G61820	42.8383	35.5307	44.2877	39.8726	48.458	47.397	47.2527	37.5106
AT1G03720	0	0	0.0616134	0	0.0543479	0	0	0
AT4G37095	1.72106	3.65804	1.63345	1.67156	5.0429	6.05229	1.96111	3.93251
AT1G01690	0.992007	1.17137	0.810741	0.722605	1.17652	1.30819	1.23085	0.979426
AT5G01590	33.2885	33.508	25.0403	20.1526	32.0672	29.326	29.0613	17.583
AT1G63240	5.21787	3.61804	3.48072	2.95379	5.3168	4.71836	3.50624	2.60402
AT5G28010	0.671442	0.518953	1.84806	0.782555	0.618326	0.767389	1.04053	1.0228
AT3G05955	0	0	0.167398	0	0	0	0	0
AT5G58770	2.05376	2.62903	2.68016	0.561006	1.45071	1.69272	2.51574	0.586588
AT3G20310	18.1896	19.1211	21.38	13.9698	36.0505	29.6872	32.4365	27.326
AT5G61490	0.156269	0	0.0741568	0	0.0654122	0.068692	0.213678	0.158695
AT5G58375	55.2241	67.1545	82.9699	77.2436	48.3742	60.4535	66.6683	88.9942
AT3G22640	0.0865186	0.100304	0.123171	0.042015	0	0	0.0394345	0.0878619
AT2G33410	22.5089	23.884	25.6176	19.6383	28.5453	22.4301	25.4311	23.5849
AT5G50520	0	0	0	0	0	0	0	0
AT5G40350	0	0	0.0351465	0	0.124008	0.0651129	0.303818	0
AT2G35820	10.6855	12.8138	11.7621	8.77327	11.4818	6.97299	7.83275	6.09692
AT4G19185	5.6898	3.71475	5.33306	5.1829	6.06514	5.62359	3.8981	4.70147
AT4G14210	11.4069	13.2245	12.0153	8.48166	11.6787	12.3793	10.1086	7.53912
AT4G08395	0.177848	0.0687288	0.253192	0	0.074445	0	0	0.0903048
AT1G29180	0.143744	0	0.136426	0.279219	0.180508	0.189559	0.327587	0.0729879
AT3G45450	0	0.17097	0	0	0	0	0	0
AT5G49920	0.0625076	0	0	0.0607096	0.0523298	0.0549536	0.113962	0
AT4G00550	5.83789	5.3425	5.98259	6.67874	6.71634	5.60469	5.71351	6.29224
AT5G60650	1.85708	1.43532	1.3219	1.35275	1.29558	1.22449	0.423221	0.785797
AT1G53490	1.3536	1.5894	1.97644	1.49164	1.43829	1.83079	1.68477	2.03548
AT1G77100	0	0	0	0	0	0.0678085	0	0
AT3G01370	17.8748	16.9856	12.3849	9.80323	14.2574	14.2122	11.4373	8.35132
AT2G08825	0	0	0	0.288512	0.248688	0	0	0
AT5G26749	1.30178	1.18369	0.944804	0.223119	2.62839	1.00982	1.88474	1.01094
AT2G05505	0	0	0	0	0	0	0	0
AT2G41310	4.63812	5.43812	4.34211	3.37087	3.16973	2.3578	1.8983	1.95454
AT3G14190	2.71251	3.02035	1.35266	1.65213	1.96293	2.10177	1.88594	1.2139
AT3G28820	0	0	0	0	0	0	0	0
AT3G15060	6.47673	10.9406	10.2028	7.78199	12.5772	15.3797	13.8776	11.1882
AT3G47130	0.0698828	0.108024	0	0	0.175512	0	0.0637041	0.0709678
AT4G22030	0	0.476732	0	1.19815	0.114752	0.241011	0.499804	1.87918
AT3G02430	0	0.0815824	0	0	0	0.185597	0	0
AT3G05470	2.02136	0.913031	1.37033	1.24932	1.56037	1.50014	1.60334	1.14634
AT3G27170	1.20377	1.38423	0.863832	0.313673	0.958605	0.980858	1.25792	0.357793
AT3G20280	2.05312	2.51779	1.84467	1.96748	2.61261	2.55107	2.34573	2.224
AT1G64255	0	0	0	0	0	0	0	0
AT3G60870	0.332464	0.154175	0	0.0645802	0.389663	0.350743	0.121228	0.337626
AT3G57010	8.05524	3.54636	2.27419	1.48548	5.03639	2.95821	2.97439	1.29435
AT1G08290	1.10645	0.635894	0.64623	0.716417	1.47257	1.19722	1.96552	1.52698
AT5G41610	0	0	0	0	0	0	0	0
AT3G50310	0.596781	0.614997	1.63627	2.70487	0.0555122	0.93273	1.51116	3.16491
AT1G11220	0.719618	1.52952	0.682984	0.815406	1.3555	1.05442	1.91331	0.669892
AT5G61150	16.7888	15.7306	18.0705	13.072	16.077	16.6564	17.4846	13.5014
AT1G74660	0.919314	1.21053	1.32493	1.42198	1.1972	1.01775	1.0553	1.10647
AT1G63460	11.9148	13.7403	14.7785	14.5723	12.8775	12.4702	13.6198	14.4686
AT1G55325	3.76813	3.60705	3.05134	3.67654	4.78976	3.85222	3.75011	3.87052
AT5G14870	0.255609	0.172863	0.0909736	0	0.267486	0.168539	0.0291261	0.0324472
AT2G28230	4.88785	6.00305	5.71934	3.77179	4.82069	3.8851	4.27257	4.69175
AT2G33250	9.29659	12.5474	7.17718	7.41202	6.73741	8.17311	9.48652	6.55229
AT5G06750	5.40855	5.29315	6.19986	6.71972	10.0849	9.26286	10.501	8.16746
AT1G30130	8.19719	9.80114	7.04844	7.58715	7.71296	9.60875	7.40856	6.75918
AT5G02140	0.62103	0.0599987	0.22103	0.150792	0.194966	0.341237	0.14153	0.473004
AT2G01400	2.05133	1.9946	1.69568	1.09256	1.66192	1.04715	1.08578	1.54558
AT3G26980	6.42682	8.97924	10.7135	8.24259	27.8676	28.9389	34.8886	21.086
AT1G80390	0.0840921	0.194983	0	0	0.1408	0	0	0.426989
AT5G51460	2.48166	3.50339	3.31668	2.65623	2.84078	3.02774	3.55495	2.95737
AT2G26260	2.46542	1.96239	2.00814	2.07286	2.75712	2.74979	2.09649	1.68159
AT5G40840	0.675104	0.978343	0.720828	0.635195	1.30698	1.11285	1.00005	0.664161
AT4G20280	9.55121	7.96105	9.65747	9.94342	7.89151	7.79326	7.05644	7.16369
AT2G13290	5.60441	5.40636	6.83884	7.36674	4.30382	5.51986	4.57111	4.45044
AT5G59250	20.3744	20.0044	16.7514	13.4031	18.8667	14.2152	15.6574	10.8566
AT3G58380	0.159032	0.245829	0.100624	0.154457	0.133137	0.0466043	0	0.0538336
AT4G37340	0.999966	1.98737	2.12409	1.71117	1.67429	1.38148	1.38903	1.83756
AT2G37580	3.43874	4.21354	6.52736	6.67965	6.38958	7.816	8.56308	6.55838
AT2G47450	97.0064	103.699	90.5628	61.9208	71.7846	58.3737	61.4429	48.961
AT4G11547	0.24128	0.559451	0.610659	0.46868	0.403988	0.424244	0.293263	0.735079
AT1G04700	0.276283	0.472832	0.430787	0.210835	0.660849	0.676635	0.449741	0.460941
AT1G72780	0	0	0	0	0	0	0	0
AT1G67050	11.1941	10.0563	10.2793	9.88371	6.02446	7.73243	8.01769	9.67007
AT3G17400	0	0.1329	0	0	0	0	0	0.174622
AT1G76220	0.183635	0.0709649	0.435716	0.178353	0.461203	0.565049	0.585895	0.372972
AT5G52450	8.22688	9.63409	14.2556	16.7069	9.0005	9.89013	10.4538	14.6522
AT1G49170	2.80994	3.33713	5.00855	1.93035	2.52454	3.25365	2.31159	1.87918
AT2G16910	0.0757294	0	0.107811	0.0367756	0.0316994	0.0332888	0.138067	0
AT1G67105	2.92974	1.79263	1.3903	1.77842	0.919766	2.25373	1.78047	3.34714
AT3G55060	1.48291	1.7192	1.07756	1.05769	1.41604	1.58889	1.71087	1.10592
AT4G00210	0.239723	0	0.11376	0.232828	0.150518	0.105376	0	0
AT5G45590	3.01783	3.36148	4.25417	2.49999	3.19521	3.35542	3.60058	2.25344
AT2G06395	0	0	0	0	0	0	0	0
AT3G56790	0.282619	0	0.402347	0	1.65621	1.24232	0.772893	2.00905
AT1G06443	0	0	0	0	0	0	0	0.279194
AT1G62030	2.22534	2.55125	2.18245	1.80111	2.32875	1.59773	0.642384	1.16761
AT1G60095	2.24689	1.92654	3.16543	1.80718	1.88104	2.96303	2.40027	2.78091
AT1G21230	0.0742928	0.717754	0.881384	1.29881	0.124392	0.979719	0.744965	3.13102
AT1G21660	10.17	10.3501	9.12162	9.15344	12.1247	11.5858	10.3629	7.67831
AT5G49650	10.996	11.5162	12.0075	10.7997	11.9776	10.7316	10.249	9.48542
AT5G02425	1.69821	0.437513	0.134314	0.824684	1.65865	0.248831	0.387016	0.431145
AT5G05400	0.933692	1.31035	1.09604	0.715923	1.3782	1.94413	1.09752	0.698665
AT1G50570	12.943	12.6434	17.6158	14.273	15.0118	15.962	14.7893	17.3427
at1g67195	6.71644	8.45405	6.46558	4.19352	5.70316	5.31429	6.21007	3.21548
AT1G47870	2.52741	2.73955	2.25248	2.784	3.76731	2.14068	2.7254	2.12844
AT4G13990	1.68011	1.69376	1.62925	0.886841	1.71232	1.18808	1.36509	1.52074
AT1G48850	18.2451	21.312	23.3405	31.455	19.0806	22.8404	24.3558	31.7201
AT1G70440	0.455545	0.264065	0.432354	0.884883	0.572056	0.700862	0.778626	0.867408
AT4G31860	14.7332	13.8233	19.3051	15.6977	17.5196	15.3693	15.1679	19.9493
AT4G04960	9.28166	9.68453	10.3875	14.0854	16.0911	21.3859	22.5627	23.2109
AT3G19320	0.152785	0.157449	0.0483358	0.148391	0.21318	0.582059	0.185702	0.0517191
AT4G13195	1.50124	2.27015	2.10626	4.88134	2.1311	2.81179	2.14202	4.57366
AT3G11660	43.4581	34.9078	48.1987	52.1556	28.8793	31.7655	33.8451	33.3705
AT3G18030	5.56751	5.25312	7.75456	5.61804	6.59801	6.611	5.66846	5.28681
AT1G09000	1.2443	0.872661	0.765432	0.581874	0.771625	0.688768	0.819203	0.491406
AT4G37810	0.442162	0.820185	0.503583	0.343555	0.740334	0.777454	0.322454	0.269416
AT5G00790	0.390037	0.602914	0.370181	0	0.653058	0	0.355552	0
AT5G50790	0.265199	0.368947	0.302038	0.206057	0.399633	0.606191	0.676904	0.430907
AT1G23510	0	0.105264	0.0646306	0	0	0	0	0.138309
AT2G43950	14.2118	13.175	12.7881	9.27744	11.0526	12.3578	12.5659	9.34561
AT5G24220	0	0.38584	0.236901	0.145457	0.041793	0	0.136523	0.0506966
AT1G50650	0	0	0.375266	0	0.331015	0	0.120145	0
at4g13564	0	0	0	0	0	0	0	0
AT1G06490	0.42617	0.457104	0.239383	0.295651	0.589777	0.351729	0.404347	0.397457
AT1G50110	4.02444	3.04887	2.3825	3.13469	2.50185	3.32791	3.55965	5.21994
AT1G13590	2.75892	5.09395	3.41856	2.3074	1.28317	2.96451	4.47109	2.17914
AT5G02220	0.130366	0.201517	0.247458	0.379848	0.873111	0.458444	0.594196	0.13239
AT3G15720	0.979842	0.320401	0.894192	0.32942	0.662549	0.364451	0.274833	0.344442
AT5G03770	0.905509	1.23822	0.859411	1.11624	0.816382	0.857316	0.571464	1.27325
AT5G01045	0	0	0.395933	0	0	0	0.190143	0
AT1G75110	0.756622	0.840632	0.762985	0.505215	1.02932	0.914629	0.560401	0.672323
AT5G59290	23.0712	19.7458	19.8358	14.7956	22.7515	20.7305	20.5984	13.9198
AT1G73110	9.42989	13.6655	10.1645	6.14938	8.14822	9.94836	9.30225	5.60898
AT3G57930	10.5269	8.62133	7.37866	5.06514	28.0151	24.8349	25.443	15.2509
AT2G33990	4.88886	4.86284	3.51024	3.22054	4.8758	3.99905	3.41027	2.33128
AT1G20370	6.19312	5.74394	7.93509	4.98384	7.88819	5.87249	5.44392	4.04311
AT1G58590	4.1497	5.00647	5.28328	5.70145	2.79616	3.29229	4.15185	3.28908
AT1G70660	0.242143	0.280726	0.057454	0.0587945	0	0.10644	0.110367	0.0614756
AT5G39080	20.4331	20.0959	20.419	14.4378	7.42169	8.22152	6.20883	7.52063
AT5G60180	0.0760897	0	0.0722161	0.147802	0	0.334472	0.208087	0.0772711
AT2G28240	4.62289	3.54801	3.28299	3.92475	4.81741	3.15474	2.56385	2.82336
AT1G51480	0	0	0	0	0.14536	0.152649	0.0949682	0.105797
AT5G02015	0	0	0	0	0	0	0	0
AT4G11870	0.531574	0	0	0	0	0	0	0
AT1G75870	0	0.122071	0	0	0	0	0	0
AT5G53390	0	0	0	0	0	0	0	0
AT4G21040	0	0	0	0	0	0	0	0
AT5G20040	5.52601	5.88592	4.12269	3.09741	4.76433	4.27811	4.26051	2.84778
AT4G27050	5.13655	5.14859	5.8653	3.85853	4.53536	3.31629	3.07282	3.62696
AT3G04245	0	0	0	0	0.295317	0	0	0
AT1G75335	7.89192	6.42064	8.47571	5.24442	2.78186	5.6601	8.14075	4.63995
AT5G16150	33.8695	30.1962	29.0916	29.7145	33.6456	27.2761	24.5113	25.9059
AT4G13940	480.74	376.999	381.861	351.883	484.262	380.449	386.676	385.794
AT5G55380	0.937849	1.7285	2.12256	1.47141	1.3287	2.15641	2.1702	1.61177
AT1G22830	0.916128	1.20372	0.782541	0.978754	2.32644	2.06723	2.05998	1.02339
AT2G46370	27.4716	22.2858	25.4851	16.2435	28.262	20.3669	22.4734	16.2293
AT1G17280	5.73755	6.93283	7.69524	6.04344	6.29169	6.15721	7.36657	6.40109
AT4G37930	385.723	416.095	412.436	215.693	351.143	324.096	327.112	205.579
AT1G02750	3.73893	4.6471	3.83632	4.26934	4.52601	5.10831	4.83618	4.3614
AT4G37295	0.964313	0.74531	0.915222	5.61945	1.21095	0.52986	1.42846	5.87571
AT1G15385	0.153029	0.70965	0.580954	1.04039	0.256224	0.403607	0.139499	1.24324
AT2G35637	0	0	0	0	0.0444774	0.18683	0.0968612	0.0539529
AT1G06023	0	0	0.289094	0	0	0	0	0
AT1G03520	4.71947	4.08041	3.60614	2.60262	5.32383	4.99301	3.28133	3.37117
AT4G05450	1.39486	2.05814	1.84536	1.43684	1.38005	1.93233	2.08068	1.54529
AT3G02480	1.17441	0.453846	0.445849	0.342188	0.491592	0.309745	0.856457	0.357793
AT3G60176	0	0	0	0	0.159062	0	0.259799	0.0964741
AT5G45080	1.55541	5.40973	4.7516	2.21879	2.27876	5.34155	3.94349	2.31997
AT1G36580	0.0914672	0.0706944	0	0	0.191435	0.0804135	0.04169	0
AT5G58140	16.7888	14.5889	12.4727	9.6029	16.2867	12.471	13.7221	8.64538
AT3G24170	14.3623	14.646	14.7196	19.1824	14.3402	14.6431	18.5684	19.5395
AT5G28345	0.238205	0	0	0.185083	0.119652	0	0.0868577	0
AT1G14590	3.06011	2.74661	3.8412	2.54065	3.92541	2.51673	3.41944	1.55381
AT5G59385	0	1.02998	0	0	0	0	0	1.35332
AT1G08300	1.01872	0.897225	0.854433	0.506213	1.36852	1.0414	0.799069	1.29918
AT2G02070	10.9311	13.8661	10.8631	9.59986	10.0278	9.79733	8.92936	8.37971
AT3G05110	0	0	0.0564566	0	0	0	0	0
AT3G48520	2.59592	1.85203	2.70067	6.01221	50.4442	38.1391	32.993	22.4586
AT3G07420	3.3518	3.24428	2.70548	1.91672	3.61901	3.00182	2.65567	2.38587
AT3G13460	91.0207	95.357	84.1952	77.0257	95.7337	82.2816	71.5352	71.0602
AT1G59760	5.45333	4.77175	5.40885	4.64435	6.14203	5.62934	5.03088	5.02245
AT5G44070	22.6639	21.6785	30.2297	27.4486	50.8087	64.3485	56.1844	47.1438
AT2G17650	1.94007	1.92323	1.60114	1.8433	2.33034	2.00224	1.84543	0.685284
AT1G72570	0	0	0	0	0.0693065	0	0	0
AT4G15400	1.14429	2.21104	2.7151	1.50036	2.01175	2.81682	2.08624	1.8012
AT3G10150	0.371484	0.205084	0.100735	0.103085	0.0444282	0.419903	0.241885	0.0538932
AT5G55730	10.486	9.38112	5.86925	6.715	10.5794	8.98243	8.99867	4.79783
AT5G01620	4.24265	3.62594	2.98128	2.65463	4.33734	4.62655	3.90472	2.19569
AT4G25390	4.85434	7.26928	9.25043	10.9028	19.1449	24.2059	23.8889	27.5371
AT1G70470	0	0.581634	0.476155	0	0.105002	0.330799	0.228669	0
AT1G80700	4.06199	3.94814	6.54216	3.76583	4.84327	5.03201	4.93713	3.50005
AT3G62050	1.24394	1.346	1.33803	0.805439	0.971968	0.874888	1.28515	0.336867
AT4G05840	0	0.325256	0.798812	0	1.76154	0	0.767243	0.854727
AT2G18060	0.289956	0.183359	0.22516	0.281616	0.154473	0.162219	0.216261	0.160614
AT1G05003	0	0	0	0	0	0	0	0
AT5G06720	1.59521	1.82656	4.87846	3.55772	8.30961	7.4277	9.15589	9.11989
AT1G25230	15.6137	15.6715	11.9362	7.85233	15.041	9.58993	5.84924	6.29899
AT5G64200	18.0888	18.6004	19.6311	14.6277	18.3368	17.2856	16.4536	14.8155
AT2G43410	6.67444	6.66426	6.31951	6.42043	7.47251	6.83646	6.57921	6.66456
AT1G43900	12.1768	9.72377	9.97442	8.78403	10.3633	11.3715	9.76447	7.85052
AT3G28480	9.86244	8.3324	12.9226	13.8058	11.4322	10.6364	11.9387	11.7186
AT5G47640	14.6767	7.3733	4.87535	3.74183	12.1334	7.01604	7.27487	4.00561
AT5G42200	6.01472	3.4681	3.26201	3.33812	3.83647	3.4413	3.22013	3.87816
AT5G44316	0	0	0	0	0.149583	0	0	0.120967
AT5G26770	3.31125	2.9461	2.88688	2.4307	10.0891	8.93635	8.63426	6.29521
AT2G17900	0.665205	0.925437	0.656594	0.516857	0.735098	0.701778	0.727668	0.999789
AT1G64660	29.5077	19.7654	29.5458	31.5726	24.0443	16.3433	14.8391	47.2461
AT1G07690	0	0	0	0	0	0	0	0
AT1G47920	0	0	0	0	0.05902	0	0	0.0715936
AT3G07710	0	0	0	0	0.550179	0	0	0
AT1G23680	0	0	0	0.198275	0	0	0	0
AT3G66656	0	0	0	0	0	0	0	0
AT1G18450	8.44972	7.65349	8.34127	6.63118	9.99263	8.64185	7.37157	6.17137
AT4G32450	2.45645	2.27829	1.77187	2.19493	1.89196	1.77087	1.5227	2.34492
AT5G21150	0.0156193	0.0845041	0.0444724	0.04551	0	0.0549268	0.0284765	0
AT4G36190	9.33406	8.84168	8.59043	7.47834	10.1033	10.3335	10.2277	6.25549
AT1G56660	14.4407	11.5347	11.3831	8.94922	173.602	138.509	176.969	67.25
AT5G03545	111.326	65.7601	186.313	116.586	99.1205	136.985	188.855	240.474
AT2G47680	1.94821	1.6402	1.83252	2.24695	4.12116	3.33378	3.37748	3.26798
AT2G44370	2.94976	17.3522	6.61015	4.53611	7.68278	19.5937	10.8305	8.73705
AT5G61040	2.75487	3.05374	1.75455	2.67563	2.85254	2.42194	2.70955	1.47244
AT3G51690	0.0523169	0	0	0	0.0875967	0.0459944	0	0
AT4G33790	0.173956	0.32652	0.117929	0.458585	0.208045	0.0655429	0.0453073	0.201894
AT3G02540	21.4669	20.2717	20.5507	15.6047	19.7308	18.4283	15.7618	14.1282
AT2G16500	32.3668	42.1765	56.6617	66.9289	42.6277	54.7418	56.5514	91.493
AT3G25840	17.1374	14.3915	19.6075	16.8081	17.3659	14.3404	14.7312	15.2644
AT1G14440	4.98534	3.01924	3.63693	2.96298	4.48506	3.20538	3.42537	2.15355
AT1G65620	0.842546	1.01587	0.799654	0.687381	0.620715	0.977757	1.01383	0.787177
AT5G15870	9.92193	8.9036	9.31102	9.13125	16.4883	19.1446	18.5636	18.3783
AT1G29100	0	0.432591	0	0	0.0669385	0.0702948	0.291552	0.243597
AT3G52910	2.72949	2.6956	1.54713	1.39913	1.93595	2.03302	1.96979	1.07795
AT4G17085	4.04785	4.75077	3.13034	2.91217	2.51019	3.95408	5.19328	2.43597
AT5G56530	7.41768	6.18429	6.68154	4.9363	6.43989	4.77018	4.94616	3.76643
AT3G05690	4.68868	6.72586	10.502	9.69052	7.88189	6.66124	10.9418	9.18013
AT1G61480	0.37002	0.461977	0.864452	0.856976	0.738686	1.1761	0.778396	0.867151
AT5G25540	16.0939	17.2815	19.5888	18.4947	20.7244	15.3911	15.0629	19.3381
AT3G22680	2.90249	2.47538	2.88139	2.26817	1.95509	1.90647	2.09845	1.5246
AT2G04850	3.10627	2.97878	2.94813	1.89954	2.88943	2.42745	3.30356	1.92775
AT5G38150	7.87888	8.19377	7.32118	5.48879	6.4924	6.34648	5.79094	5.86476
AT5G05540	4.69277	6.30541	7.57158	4.31237	4.68418	4.2526	5.46249	5.13222
AT1G69010	5.63979	5.03388	7.07935	4.02866	6.36639	4.4784	4.80945	4.17542
AT4G16200	0	0	0	0	0	0	0	0
AT1G56710	1.53724	0.231023	0.28369	0.953873	0.536223	0.187703	0.428181	0.910644
AT4G34590	17.649	16.1308	23.6635	19.4541	18.4692	18.1022	18.4508	19.3455
AT1G05800	0	0	0	0	0.113455	0.178716	0.0617696	0.0688128
AT1G63350	2.1238	3.01311	2.92688	2.65609	3.0445	3.58082	3.52727	3.72265
AT3G02280	2.70458	3.20085	3.68991	2.99618	2.98946	2.78641	2.94698	2.78949
AT5G20910	4.91306	5.28639	6.0344	6.87692	4.31471	5.54736	7.28881	6.35896
AT1G47340	2.01218	1.44606	2.41231	1.78287	1.98008	1.30348	1.28721	1.93587
AT1G62045	2.54411	2.71539	3.10447	1.05897	1.62275	3.83426	2.54004	2.46058
AT3G15590	9.18313	10.4774	9.44194	9.41449	10.342	9.77133	11.7595	8.84462
AT3G45410	3.01073	2.79791	1.97301	1.8798	2.55051	3.46616	2.18909	2.65709
AT5G37020	5.06409	4.52185	3.14957	4.2291	5.79723	4.14855	4.6688	4.0908
AT3G11380	0	0	0.0535359	0	0.0472229	0	0	0.114567
AT3G08140	0	0	0	0	0	0	0	0
AT1G27060	1.03171	1.17512	1.85531	1.31847	1.18194	1.57537	0.890992	1.32345
AT3G05000	9.38066	10.6963	9.1779	7.59237	9.35604	9.16336	8.12898	7.46816
AT3G24150	3.5029	2.74661	3.8064	2.85978	3.06005	3.03495	3.6097	2.37153
AT4G37490	1.78197	2.14242	1.42817	0.999968	1.42552	1.60143	1.69661	1.20642
AT2G35200	0.351462	0.633832	0.11119	0	1.07886	0.411984	0.213591	0.356919
AT2G25355	1.27592	1.88777	1.97214	1.6995	1.40388	1.89091	2.39268	1.9621
AT1G30690	18.6349	15.8325	11.7041	9.21579	21.1641	16.8346	16.7999	8.59243
AT4G39040	27.6372	24.3789	20.528	11.8456	22.3827	16.1101	18.0737	11.8977
AT4G14790	1.79759	1.79798	2.14765	1.19131	1.64654	2.11954	1.98567	1.4604
AT5G19710	0	0	0	0	0	0	0	0
AT2G07774	1.08417	1.84348	2.46955	2.52717	0.816876	2.76414	2.27312	1.54141
AT3G59250	0.447576	0.259446	0.371692	0.326027	0.327862	0.393487	0.357003	0.227263
AT5G58530	4.69391	4.53486	4.78253	4.02256	7.68589	4.18735	5.2857	3.0143
AT1G35680	129.965	140.587	115.369	62.1796	121.317	110.008	107.854	55.6395
AT3G63170	20.1697	17.6544	18.539	12.0503	20.6142	16.4456	17.5743	12.9229
AT1G36745	0	0	0	0	0	0	0	0
AT1G58120	0.186581	0.108155	0.0442706	0.0453035	0.195251	0.0820163	0.085042	0.0473694
AT3G50750	6.40049	6.74576	5.19107	6.10336	3.31242	3.63197	2.49296	3.95901
AT5G03345	11.2984	10.658	13.0878	8.44106	9.79824	10.1877	10.141	5.00139
AT5G04267	0	0	0	0	0.595009	0.312421	0	0
AT1G27870	0.149453	0	0.141845	0	0	0	0	0
AT1G63710	0.455455	0.391131	0.144089	0.589806	0.423661	0.355923	0.507449	0.205567
AT1G31970	22.5456	23.9687	25.2407	18.9477	22.5468	22.2211	21.9783	16.2294
AT1G04960	5.40131	6.16814	6.19193	6.3364	5.56339	6.85608	7.6899	7.95042
AT3G12720	0.873486	1.03863	0.637707	0.522069	1.18127	0.94514	1.59251	0.955283
AT2G24765	13.975	15.889	15.7068	10.6441	14.0702	12.3184	11.3984	10.2705
AT1G68440	14.8255	18.5825	20.869	12.4576	17.0135	22.1136	24.954	22.1606
AT1G05085	0	0	0	0	0	0	0	0.142663
AT4G30200	15.9271	13.935	12.1572	9.71798	16.4294	14.2573	11.5887	10.8729
AT5G66700	1.19117	1.05875	2.88286	1.15691	1.29639	1.41375	2.06313	2.11692
AT3G53170	1.85504	1.64729	1.79807	0.958343	1.78429	1.42267	1.18732	0.961963
AT1G10740	6.12441	5.911	5.40777	3.58079	5.94347	5.5718	4.99963	5.60065
AT4G27710	9.65647	13.5888	10.2603	10.1634	9.79116	10.5527	11.5732	7.81386
AT3G06145	3.83403	4.55892	2.70581	0.572885	1.15222	1.72856	1.79233	0.299505
AT4G38900	12.0148	10.5941	9.251	8.08627	15.0169	12.9729	11.2919	10.2423
AT4G38050	1.43809	0.77804	0.846223	1.08944	1.6855	1.03672	1.20606	0.876249
AT1G19040	0	0	0	0	0.120159	0	0	0
AT1G32960	0.479605	0.566927	2.40982	4.52109	0.59046	2.67869	3.16327	4.32616
AT4G23740	8.71997	8.03743	5.56397	5.236	8.23732	6.16402	6.23029	3.88918
AT4G10740	0	0	0	0	0	0	0	0
AT1G34020	4.84985	4.62767	4.94391	4.12882	5.71431	4.36903	4.06627	3.86107
AT1G10290	14.2932	13.1578	13.8879	14.5155	16.1517	15.1818	15.3827	14.4599
AT1G20575	6.9011	7.02592	6.82081	7.30352	6.21572	5.27211	6.63802	5.02661
AT5G51280	8.2919	8.99379	9.55616	7.98572	7.64178	8.51501	6.95533	7.04079
AT3G49860	1.90573	2.43352	3.69606	1.77044	2.08099	2.25818	2.11489	0.757297
AT2G27950	8.66928	7.01805	7.13212	7.54561	9.10899	6.43449	6.74323	5.92225
AT1G56085	0	0	0	0	0.0767203	0	0	0
AT5G63510	28.4574	29.0794	25.1443	23.921	24.2454	24.8855	27.8697	19.0274
AT5G05240	0.991281	0.845411	1.07058	1.29476	1.5739	1.32225	1.27755	1.21495
AT2G04920	0	0	0	0	0	0	0	0
AT5G02080	0.972457	0.680024	0.966902	0.449755	0.736582	0.529247	0.464345	0.611344
AT5G47560	37.8916	55.0579	72.3884	76.3229	37.6791	50.7026	41.6838	65.1158
AT2G17036	0.733369	0.61405	0.812041	0.712275	0.358142	0.429828	0.89137	0.558567
AT5G57460	19.7625	17.5499	19.7517	15.4336	20.6978	17.6934	14.7063	15.4002
AT4G01435	0	0.193121	0.118574	0.12134	0.418366	0.439343	0	0
AT5G22300	10.3756	17.658	24.6346	49.9592	8.51644	19.5211	24.8626	47.1578
AT1G01730	15.7045	17.4616	19.0889	17.9287	15.1657	14.6544	10.9254	14.2696
AT1G26500	0	0.146558	0	0.184169	0	0	0.460952	0.128378
AT5G64350	77.3266	69.8213	78.9499	68.6343	65.8716	58.6031	71.614	62.684
AT1G75125	2.56548	1.48713	2.06965	0.996677	1.71821	2.0299	1.05239	1.30266
AT2G41770	6.2982	6.59186	7.53423	5.63915	8.10127	6.66179	5.77124	5.66311
AT5G45940	4.10612	2.91452	2.4655	1.87192	2.45539	2.87319	2.90279	1.95729
AT5G20030	1.65095	1.91401	1.70516	1.7921	1.13823	1.40874	0.973809	1.7752
AT3G08750	0	0	0	0	0	0	0	0
AT1G28380	19.1698	19.0752	17.3381	21.5701	56.9525	59.309	56.5955	48.5329
AT3G63010	11.7585	13.4172	18.3022	16.5698	13.2803	11.39	11.1476	15.5885
AT3G07110	62.727	69.6694	67.2511	49.3023	60.6823	59.5378	64.7522	50.7838
AT5G18200	9.73082	6.63854	10.4221	7.60298	9.92131	7.55122	6.64046	5.96226
AT3G20170	4.10309	3.90307	4.94265	3.42307	3.52308	3.32975	3.98007	2.77786
AT3G42660	2.73396	2.90127	2.12113	2.86607	3.14257	3.66258	3.16475	2.82048
AT5G25950	0	0	0	0	0	0	0	0
AT5G26200	1.36745	2.17249	1.65834	2.73001	2.16238	2.67154	2.14682	1.69727
AT2G30500	13.0824	12.0463	13.9224	10.069	41.5653	36.1472	39.5058	24.4224
AT5G59990	0.719195	0.555861	0.722735	0.369799	0.318755	0.148772	0.385651	0.257775
AT1G02180	2.6369	2.16953	1.45316	1.40445	2.13633	2.24345	1.55081	1.20935
AT5G54010	0	0	0	0	0	0	0	0
AT2G03850	0.0785181	0.364116	0.149042	0.457558	0.0657334	0.0690293	0.214728	0.398686
AT1G30110	3.1745	4.01768	2.41031	2.08115	3.88675	3.69789	3.54493	2.57903
AT5G58440	11.7056	11.4378	11.7716	9.30715	12.5922	10.4242	11.1682	9.30042
AT5G14860	0.0963345	0.0372281	0	0	0.161298	0.0846925	0.0439085	0
AT2G16440	3.40597	2.94901	2.33237	2.93114	3.55521	2.8617	3.20308	3.10859
AT4G17030	9.65596	6.94833	19.0661	12.666	14.1697	9.70873	14.6198	26.7126
AT5G01280	0.46222	0.387017	0.365574	0.336694	0.386959	0.880449	0.491578	0.312931
AT5G22730	3.83973	4.43449	3.09971	2.52906	3.10368	3.68611	2.25303	2.64438
AT5G06760	1.84892	0.752113	0.831218	0	1.4664	0.941066	1.24191	1.08705
AT3G18740	161.211	187.26	182.256	134.057	157.736	154.57	168.946	128.195
AT5G44210	3.43573	7.44822	8.50996	5.69716	1.96431	1.17874	1.37501	3.91457
AT5G42000	8.50053	10.1501	9.95188	7.76165	11.2925	10.561	11.7394	9.40789
AT5G08385	0	0	0	0	0	0	0	0
AT3G61060	4.99565	10.8279	4.22597	4.43005	6.59157	6.92207	4.94996	4.02549
AT5G57050	4.74012	2.86588	3.15642	2.52465	5.05639	3.56235	4.94826	3.57146
AT2G40980	7.25012	6.56027	6.54537	6.11415	6.98746	7.55546	5.64191	5.17184
AT2G22830	3.11748	2.35593	3.3204	2.72503	2.66787	1.88806	2.33663	1.89953
AT5G60130	0	0	0.113973	0	0.0502667	0	0	0
AT2G45245	0.279463	0.611987	0.353649	0.452375	1.09181	0.573278	0.46705	0.141901
AT1G34065	1.14006	1.08011	1.04712	0.535776	0.738915	0.775964	1.10631	0.746944
AT2G35760	4.72826	4.54577	4.10447	3.13618	6.37203	5.22142	6.14993	3.45486
AT4G35010	0.0440943	0.0170401	0.0418495	0.042826	0.0184573	0.0969138	0.0401956	0.0223894
AT2G36360	3.1636	2.87843	3.09756	3.01426	3.87215	2.9221	2.40932	3.43639
AT2G32830	0.666931	1.27148	1.22376	1.42504	0.44667	1.0554	2.14814	1.8964
AT2G35384	0	0	0	0	0	0	1.10716	0
AT2G18020	226.331	222.317	216.294	187.7	201.841	204.064	223.255	185.272
AT1G07413	0	0	0	0	0	0	0.930486	0
AT5G03285	15.0508	17.8126	20.0878	15.9884	10.6314	18.194	14.1489	9.55283
AT1G18180	1.81705	1.71266	1.76661	1.42044	1.59539	1.71435	2.10079	1.30519
AT2G39420	7.83982	8.92693	14.514	7.99034	18.6365	18.5499	19.1754	14.6781
AT1G53260	0.0561106	0.260205	0	0	0.187898	0.0986594	0.153449	0.0569818
AT1G09823	0	0	0	0	0	0	0	0
AT3G42790	22.2352	21.3941	23.2566	19.5879	21.8649	18.4842	16.2706	16.9481
AT1G72670	1.55593	1.94261	0.946617	0.891207	1.93718	1.47312	1.89115	0.972363
AT2G04465	0	0	0.290941	0	0	0	0	0
AT2G46590	3.86294	3.64911	5.03651	3.90341	6.50057	5.52296	5.1576	6.30044
AT1G63090	7.04768	6.73106	9.12557	8.31174	23.6848	20.0484	25.1475	18.3529
AT5G47890	27.7024	30.2741	30.1239	23.8605	23.0479	24.9965	28.581	18.4497
ATMG00760	0	0	0.275953	0.282392	0.243413	0	0	0
AT5G57710	35.9553	35.3621	36.9578	29.8533	55.1849	57.7316	53.0485	44.8668
AT2G31490	41.1312	41.2113	40.9994	41.5405	31.8679	37.414	46.1372	29.4633
AT1G48790	9.95458	10.8323	10.3067	11.5613	10.9951	11.016	9.64555	10.0856
AT4G13540	5.41385	3.3273	3.59058	2.85079	2.94875	3.32598	2.0811	1.72224
AT4G11550	0.716281	0.452952	0.494412	0.505948	0.490625	0.629719	0.534232	0.363701
AT1G64510	122.853	121.708	103.106	58.0808	105.999	107.222	95.5439	48.4281
AT3G43583	0	0	0	0	0	0	0	0
AT2G20520	2.28224	2.93988	1.44404	0.646506	3.66205	3.00965	1.56034	1.15884
AT1G66570	0.261918	0.472346	1.28435	1.14473	0	2.95507	0.437726	1.19693
AT5G47760	5.84927	6.40001	5.91936	4.20943	4.77886	4.70869	6.45634	4.68766
AT1G72180	15.2112	13.4936	13.6863	9.21586	17.9083	11.8362	9.48446	8.00896
AT1G15920	7.84808	6.65273	8.12133	5.80282	8.43531	4.89653	6.41569	6.42737
AT3G62430	0.217375	0.201609	0.0825234	0.0422244	0.254773	0.076442	0.198155	0.22075
AT3G17626	2.07084	3.20108	1.52866	1.45259	2.11892	1.92173	0.943875	1.86933
AT4G02180	0.258275	0.439161	0.318665	0.275931	0.497309	0.976369	0.729862	0.236056
[truncated: 24,771 more rows]
