# Supplementary material for: The Novel Secreted Meloidogyne incognita Effector MiISE6 Targets the Host Nucleus and Facilitates Parasitism in Arabidopsis
Source: Front Plant Sci. 2018 Mar 23;9:252. doi: 10.3389/fpls.2018.00252 (PMC5876317; doi:10.3389/fpls.2018.00252)
Supplement: Supplementary file 4 [file Data_Sheet_4.xlsx]

## Sheet: information
	The primary statistic information of transcriptomes of WT and MiISE6 transgenic Arabidopsis
	ID	Total Reads	Mapped Reads	Uniq Mapped Reads	Multiple Map Reads	Read Map to “+”	Read Map to “-”
	WT_1	20844380	18121871(86.93%)	16525621(79.28%)	1596250(7.66%)	8267505(39.66%)	8258116(39.62%)
	WT_2	26969308	23907272(88.65%)	22137251(82.08%)	1770021(6.56%)	11070335(41.05%)	11066916(41.04%)
	MiISE6_1	24898480	22028832(88.47%)	20585537(82.68%)	1443295(5.80%)	10293834(41.34%)	10291703(41.33%)
	MiISE6_2	22866104	19844755(86.79%)	18892258(82.62%)	952497(4.17%)	9452688(41.34)	9439570(41.28%)
	WT_3	21962440	19252367(87.66%)	18001844(81.97%)	1250523(5.69%)	9004096(41.00%)	8997748(40.97%)
	WT_4	21461696	16905182(78.77%)	15201921(70.83%)	1703261(7.94%)	7610500(35.46%)	7591421(35.37%)
	MiISE6_3	22866104	19844755(86.79%)	18892258(82.62%)	952497(4.17%)	9452688(41.34%)	9439570(41.28%)
	MiISE6_4	20525692	16822143(81.96%)	15226759(74.18%)	1595384(7.77%)	7623411(37.14%)	7603348(47.04%)
	ID	pooling reads	cluster clean	clean bases	num read length
	WT_1	10	10552473	3186846846	151;151
	WT_2	10	13599094	4106926388	151;151
	MiISE6_1	10	8979405	2711780310	151;151
	MiISE6_2	10	11993850	3622142700	151;151
	WT_3	10	11082741	3346987782	151;151
	WT_4	10	10824254	3268924708	151;151
	MiISE6_3	10	11522634	3479835468	151;151
	MiISE6_4	10	10378252	3134232104	151;151

## Sheet: sigdiff
Supplemental Dataset S4: Detailed information about DEGs between WT and MiISE6 transgenic Arabidopsis.
GeneID	WT_1_FPKM	WT_2_FPKM	WT_3_FPKM	WT_4_FPKM	MiISE6_1_FPKM	MiISE6_2_FPKM	MiISE6_3_FPKM	MiISE6_4_FPKM	logFC	P-value	FDR	Gene description
AT1G12610	0.169073	0.130676	0	0.0821051	34.9614	36.5657	40.9201	10.9029	8.15899	1.66201e-57	3.26901e-54	Integrase-type DNA-binding superfamily protein(DDF1)
AT5G51990	0.0975093	0	0	0	3.67345	2.40031	4.71106	1.18828	6.47473	1.06981e-16	9.87895e-15	C-repeat-binding factor 4(CBF4)
AT1G63030	0.0937919	0	0	0	5.4179	2.72109	2.90697	0.476241	6.44768	5.29548e-13	3.16586e-11	Integrase-type DNA-binding superfamily protein(ddf2)
AT4G25490	0.157681	0.487483	0	0	13.9267	7.48579	13.799	3.84311	5.71429	7.39783e-26	1.48477e-23	C-repeat/DRE binding factor 1(CBF1)
AT4G27140	0	0	0.129537	0	2.05672	3.47974	3.85695	0.277209	5.6831	1.72124e-09	7.45705e-08	seed storage albumin 1(SESA1)
AT4G27654	1.11785	1.29597	0.884122	1.0857	47.1039	62.8968	85.9372	31.9751	5.65405	5.12691e-54	7.20294e-51	transmembrane protein(AT4G27654)
AT2G17660	0.168925	0.130561	0.160325	0.164066	9.4751	10.5442	11.5492	2.05857	5.57266	3.65903e-17	3.5107e-15	RPM1-interacting protein 4 (RIN4) family protein
AT5G21960	0.06263	0.145219	0	0.182486	4.08971	4.01947	4.11066	6.80546	5.49575	3.60603e-28	8.75643e-26	Integrase-type DNA-binding superfamily protein(AT5G21960)
AT3G01345	0.0595218	0	0	0.0578097	1.89355	0.837258	0	3.20363	5.46746	6.82589e-07	2.14814e-05	Expressed protein(AT3G01345)
AT4G25470	0.486557	0.526479	0	0.189025	9.69454	11.9772	18.806	12.5504	5.38751	3.59452e-38	2.07943e-35	C-repeat/DRE binding factor 2(CBF2)
AT1G09950	0.719798	0.61196	0.136631	0.349547	23.3205	20.0601	23.0967	7.96762	5.29678	1.03978e-42	7.86594e-40	RESPONSE TO ABA AND SALT 1(RAS1)
AT4G34410	0.0692773	0.053544	0	0	1.85591	1.70535	1.89456	0.70353	5.28608	1.81164e-14	1.29575e-12	redox responsive transcription factor 1(RRTF1)
AT4G29780	7.65286	8.35211	4.08787	3.99649	205.113	217.967	276.244	186.13	5.20712	8.30631e-67	8.16884e-63	nuclease
AT1G33760	0.494583	0.50968	0.704107	0.560417	13.1807	17.5375	21.3404	23.7737	5.06579	1.06208e-49	1.16056e-46	Integrase-type DNA-binding superfamily protein(AT1G33760)
AT2G44840	1.72415	2.2654	2.20911	1.08846	47.1276	50.2485	56.9745	65.7472	4.92331	8.12615e-77	1.59833e-72	ethylene-responsive element binding factor 13(ERF13)
AT2G34600	1.5593	2.08897	2.07189	1.61542	56.5677	56.3882	81.5904	20.3745	4.83581	4.71804e-42	3.43701e-39	jasmonate-zim-domain protein 7(JAZ7)
AT1G19210	0	0.0828585	0.406992	0.208244	7.80824	3.9585	3.71363	4.57255	4.76094	8.18042e-20	9.61514e-18	Integrase-type DNA-binding superfamily protein(AT1G19210)
AT2G22760	0.0578355	0.0447006	0.274456	0.224688	6.0523	3.35585	4.16503	2.93667	4.73921	5.39993e-26	1.11801e-23	basic helix-loop-helix (bHLH) DNA-binding superfamily protein(AT2G22760)
AT2G35290	1.27279	1.05941	0.836307	1.14109	27.4584	31.5896	37.3068	20.0843	4.73676	1.36883e-62	4.48724e-59	hypothetical protein
AT5G45340	1.50282	3.45477	3.07206	1.68414	47.9054	64.5696	75.3118	66.7593	4.72386	6.9716e-55	1.1427e-51	cytochrome P450, family 707, subfamily A, polypeptide 3(CYP707A3)
AT1G60190	0.435772	0.091856	0.0751978	0.115429	9.61792	3.06488	4.9836	1.48854	4.69392	2.78888e-16	2.47092e-14	ARM repeat superfamily protein(PUB19)
AT3G45960	1.58594	0.459659	0.501733	0.38508	19.639	19.578	20.6617	12.1463	4.62925	3.89039e-48	4.02737e-45	expansin-like A3(EXLA3)
AT5G17350	1.46817	2.26947	3.68848	1.42594	43.019	52.313	57.0771	55.3411	4.56231	2.02363e-63	7.96054e-60	hypothetical protein
AT5G42380	2.09496	1.94301	1.92203	3.25552	34.0246	47.9478	70.7874	57.0166	4.50812	3.36754e-47	3.31181e-44	calmodulin like 37(CML37)
AT1G32910	0.0483858	0	0.137768	0.140982	2.1874	2.12692	2.60236	0.540508	4.44575	4.95838e-13	2.99161e-11	HXXXD-type acyl-transferase family protein(AT1G32910)
AT5G03210	0.328218	0.169118	0.207673	0.318777	6.77781	4.03975	6.9813	4.44419	4.39681	1.47478e-21	2.05726e-19	E3 ubiquitin-protein ligase
AT5G09876	0.174771	0.270158	0.165874	0.339487	4.2431	5.68504	8.12523	3.54969	4.38234	2.66375e-15	2.08738e-13	hypothetical protein
AT4G30430	0	0	0.117579	0.0601609	0.725995	0.925768	1.24225	1.19518	4.37883	4.819e-11	2.44922e-09	tetraspanin9(TET9)
AT4G01360	0.581862	0.764519	1.10448	3.67332	17.3902	23.8892	36.1744	49.6353	4.35044	5.17071e-16	4.40272e-14	BPS1-like protein（BPS3）
AT1G61340	1.6929	2.23699	2.12501	2.17459	29.2594	39.1763	49.9306	47.5271	4.34023	1.51137e-58	3.30302e-55	F-box family protein
AT4G24570	28.8974	35.7105	13.293	18.8411	348.26	442.291	596.997	489.401	4.29497	3.68493e-39	2.33803e-36	dicarboxylate carrier 2(DIC2)
AT3G01830	0.266525	0	0.196744	0.115048	1.48752	2.86386	4.2653	2.04501	4.23552	2.98671e-18	3.04382e-16	Calcium-binding EF-hand family protein(AT3G01830)
AT1G18300	6.13135	6.85625	2.29054	4.56127	75.357	81.6586	114.52	93.067	4.20338	6.60991e-41	4.48311e-38	nudix hydrolase homolog 4(NUDT4)
AT1G35140	7.12152	15.0329	10.4655	9.44536	157.511	220.006	234.475	159.495	4.19161	7.74861e-52	9.52546e-49	Phosphate-responsive 1 family protein(PHI-1)
AT2G27080	2.73987	3.50861	3.56916	3.31328	52.7113	68.5315	68.4397	42.0635	4.12776	2.48364e-64	1.22127e-60	Late embryogenesis abundant (LEA) hydroxyproline-rich glycoprotein family(AT2G27080)
AT5G38700	1.16504	1.28636	1.02675	0.808233	17.4864	19.7533	27.1576	9.29599	4.07375	5.35903e-35	2.19598e-32	cotton fiber protein
AT5G52050	2.82463	1.91024	2.05251	2.40046	47.8114	36.5119	44.9801	22.0067	4.01871	1.49243e-54	2.25804e-51	MATE efflux family protein(AT5G52050)
AT5G62520	0.488539	0.792936	1.20554	2.23009	23.5989	18.8121	20.0405	14.7845	3.98975	1.06801e-32	3.50112e-30	similar to RCD one 5
AT3G02840	1.26543	1.2657	0.706474	2.96413	14.7067	20.7449	30.1957	31.5221	3.95792	1.05595e-22	1.59765e-20	ARM repeat superfamily protein
AT4G27652	3.50691	3.90307	4.39347	5.99463	54.96	67.9517	83.2459	57.5516	3.87816	6.01627e-53	7.88893e-50	hypothetical protein
AT1G30135	0.290755	1.19852	1.37977	1.88261	15.335	20.4494	19.1718	15.1572	3.85216	2.05056e-33	7.33319e-31	jasmonate-zim-domain protein 8(JAZ8)
AT2G25460	1.99181	2.16486	3.24914	4.38289	45.2307	40.1111	54.0171	32.4585	3.83245	4.34777e-38	2.44332e-35	EEIG1/EHBP1 protein amino-terminal domain protein
AT3G55840	1.17886	1.34689	1.6053	2.28991	17.1637	23.0261	26.1182	21.4449	3.76456	1.02451e-45	8.3963e-43	Hs1pro-1 protein
AT5G01100	1.24717	1.69223	1.63085	1.965	25.1976	21.6854	21.9043	19.7017	3.74132	1.05631e-65	6.92553e-62	O-fucosyltransferase family protein(FRB1)
AT2G30020	8.07993	6.8836	6.79716	5.6627	89.3965	84.2327	114.668	76.7389	3.73667	2.58095e-61	7.25209e-58	Protein phosphatase 2C family protein(AT2G30020)
AT2G46400	7.14184	3.16793	2.88813	3.79995	40.0331	49.7933	75.011	57.8957	3.73038	2.82968e-33	9.93873e-31	WRKY DNA-binding protein 46(WRKY46)
AT5G64870	1.03171	1.63278	1.81849	1.04975	16.822	18.7021	21.4074	14.9676	3.6885	6.62696e-56	1.18496e-52	SPFH/Band 7/PHB domain-containing membrane-associated protein family
AT1G17380	2.27966	0.975354	2.74314	5.06077	44.3038	30.2056	41.3764	29.4756	3.66862	6.03437e-22	8.60072e-20	jasmonate-zim-domain protein 5(JAZ5)
AT1G72520	5.26771	4.43832	5.83637	9.68343	77.4493	74.5947	88.4343	82.8138	3.65568	4.83381e-35	2.0229e-32	PLAT/LH2 domain-containing lipoxygenase family protein(LOX4)
AT5G45630	0.339843	0.350217	0.7526	0.550114	9.86296	6.27425	8.36449	1.49552	3.64249	6.92797e-12	3.8277e-10	senescence regulator (Protein of unknown function, DUF584)
AT5G43650	0.115116	0.0889723	0.327767	0.559024	2.93935	2.53011	5.08949	3.03948	3.62323	1.95146e-14	1.37575e-12	basic helix-loop-helix (bHLH) DNA-binding superfamily protein(BHLH92)
AT1G20310	0.456901	0.411991	0.505914	0.369799	3.69755	5.55664	5.96988	5.7226	3.57539	1.74649e-21	2.38554e-19	syringolide-induced protein
AT1G56660	14.4407	11.5347	11.3831	8.94922	173.602	138.509	176.969	67.25	3.56821	7.05354e-37	3.55734e-34	MAEBL domain protein
AT2G14290	0.287919	0.445062	0.0683155	0.349547	3.31428	3.67031	3.08394	4.16655	3.56784	6.81273e-18	6.87177e-16	LL-diaminopimelate protein (DUF295)
AT5G47850	0.570673	0.441069	0.505513	0.628159	3.66277	5.15086	7.21367	8.73163	3.54923	2.58763e-23	4.13789e-21	CRINKLY4 related 4(CCR4)
AT3G43250	0	0.374537	0.643891	1.03544	1.37934	2.897	3.71067	15.354	3.53452	7.48145e-06	0.000196728	coiled-coil protein (DUF572)
AT5G22380	1.28503	0.441419	0.609807	0.554698	7.05245	7.65711	13.0157	5.43744	3.52657	7.40335e-21	9.21623e-19	NAC domain containing protein 90(NAC090)
AT4G24380	0.714971	0.663115	0.882146	1.38881	10.1156	10.3714	14.86	7.0429	3.51682	5.40794e-27	1.20874e-24	dihydrofolate reductase
AT1G76650	2.97035	8.38219	7.34286	13.6865	66.2156	92.0057	134.064	85.7939	3.51168	4.71454e-19	5.12322e-17	calmodulin-like 38(CML38)
AT3G55980	26.9275	26.7545	15.5939	19.4016	231.191	245.006	294.369	231.6	3.50194	1.2082e-44	9.50565e-42	salt-inducible zinc finger 1(SZF1)
AT2G32200	0.313559	0.565478	1.19039	0.60908	6.03759	7.90242	10.7665	5.83784	3.49057	4.15691e-19	4.56773e-17	cysteine-rich/transmembrane domain A-like protein
AT3G16860	1.75962	2.48905	1.60702	3.09556	29.5734	26.678	30.6887	16.3185	3.48782	1.32701e-38	7.90939e-36	COBRA-like protein 8 precursor(COBL8)
AT1G15010	5.19312	4.20486	3.87259	3.60268	57.6568	50.1122	51.8482	28.0011	3.45649	5.63707e-47	5.27979e-44	mediator of RNA polymerase II transcription subunit(AT1G15010)
AT3G61190	2.8564	5.06766	3.2039	5.10713	25.8153	43.3754	62.3741	46.0824	3.44668	3.69261e-28	8.85731e-26	BON association protein 1
AT5G13700	0.190187	0.220491	0.240673	0.554148	3.34361	2.42444	4.10312	3.41213	3.444	4.76679e-21	6.12797e-19	polyamine oxidase 1
AT2G41640	3.0906	3.62649	3.17326	4.58442	30.6486	39.6203	52.0696	35.466	3.43393	4.63704e-39	2.85019e-36	Glycosyltransferase family 61 protein(AT2G41640)
AT1G74450	6.71854	6.9777	7.82119	9.73695	96.8045	70.3717	95.5998	75.1047	3.41577	2.09229e-46	1.78927e-43	BPS1-like protein (DUF793)(AT1G74450)
AT3G29000	3.93862	3.29781	2.49207	6.16303	23.9055	42.3212	51.3624	49.7749	3.39367	5.98149e-24	1.01422e-21	Calcium-binding EF-hand family protein(AT3G29000)
AT3G48520	2.59592	1.85203	2.70067	6.01221	50.4442	38.1391	32.993	22.4586	3.38864	2.08051e-22	3.10011e-20	cytochrome P450, family 94, subfamily B, polypeptide 3(CYP94B3)
AT1G28370	7.39293	8.54019	13.2032	16.2908	83.1879	102.874	151.38	139.337	3.38715	1.75388e-25	3.28543e-23	ERF domain protein 11(ERF11)
AT1G80840	14.3008	13.1565	13.244	23.5016	146.526	161.834	182.284	185.531	3.3806	8.06429e-33	2.68841e-30	WRKY DNA-binding protein 40(WRKY40)
AT2G41010	5.21963	6.05132	7.86798	6.03867	66.7671	69.8449	63.2552	58.931	3.35759	8.88318e-60	2.18404e-56	calmodulin (CAM)-binding protein of 25 kDa
AT1G77640	1.30877	1.89663	2.40665	1.35057	15.2709	23.4436	20.953	11.5465	3.33797	4.3524e-32	1.35885e-29	Integrase-type DNA-binding superfamily protein(AT1G77640)
AT4G27657	3.36428	3.22428	1.40492	2.87541	28.8408	24.1349	32.3856	25.2822	3.33299	1.40127e-36	6.56229e-34	hypothetical protein
AT3G25180	0.177355	0.0685382	0.504979	0	1.81885	2.49475	2.50595	0.765462	3.3277	8.3665e-09	3.33035e-07	cytochrome P450, family 82, subfamily G, polypeptide 1(CYP82G1)
AT2G27690	1.91707	3.88943	5.91328	4.56171	37.4749	56.7555	54.8299	15.8667	3.30468	6.53346e-19	6.87202e-17	cytochrome P450, family 94, subfamily C, polypeptide 1(CYP94C1)
AT5G58680	0.813128	0.680833	1.28622	1.25042	7.94185	9.82936	10.995	10.5972	3.29428	2.47543e-28	6.16321e-26	ARM repeat superfamily protein(AT5G58680)
AT1G73540	19.8821	18.9129	6.4173	12.1177	117.861	128.088	165.025	145.75	3.29068	1.26058e-25	2.43083e-23	nudix hydrolase homolog 21(NUDT21)
AT1G64380	1.2998	0.502304	0.39252	0.918121	16.4214	7.37576	6.13983	1.73998	3.28048	2.98568e-10	1.42537e-08	Integrase-type DNA-binding superfamily protein(AT1G64380)
AT4G02170	0.607273	0.469357	1.15272	0.353883	5.59233	7.58116	10.1859	2.09679	3.27342	6.99864e-11	3.49382e-09	cotton fiber protein
AT1G07135	13.3145	25.6451	8.42447	16.2158	108.989	147.526	177.051	174.167	3.26252	8.62251e-24	1.43726e-21	glycine-rich protein
AT3G22830	1.09849	0.293891	0.160396	0.164138	6.40204	3.34295	4.96833	1.41589	3.21648	1.27736e-09	5.69712e-08	heat shock transcription factor A6B(HSFA6B)
AT3G10930	4.95512	6.2669	4.06157	4.48446	29.9809	46.0382	59.2344	47.5758	3.21421	2.56466e-34	1.00889e-31	hypothetical protein
AT1G50750	0.993948	0.717001	0.377339	0.901001	8.37656	5.24298	5.07398	9.01713	3.20946	6.30112e-19	6.69928e-17	aminotransferase-like, mobile domain protein
AT2G35710	0.911758	2.05189	1.95975	2.08361	13.1333	19.9686	17.9429	14.4606	3.20915	5.91026e-34	2.23555e-31	Nucleotide-diphospho-sugar transferases superfamily protein(PGSIP7)
AT2G35930	2.64493	5.61081	3.73872	4.86443	25.4406	43.6859	45.8105	38.9184	3.18383	1.83663e-29	4.88172e-27	plant U-box 23(PUB23)
AT2G32140	1.04592	1.1913	1.88085	3.63561	13.2725	17.9064	22.8324	16.8827	3.16336	9.24001e-19	9.61597e-17	transmembrane receptor(AT2G32140)
AT1G50745	0.351248	0.407215	0.500049	0.966576	5.68507	4.4776	3.04182	6.89622	3.16335	7.81785e-15	5.7808e-13	plant mobile domain protein
AT2G22500	18.4784	21.2799	28.1042	28.5804	206.829	208.387	254.48	196.191	3.15401	6.93808e-38	3.79023e-35	uncoupling protein 5(UCP5)
AT3G44260	21.8555	32.8424	22.2391	27.1425	193.887	212.806	294.797	215.617	3.1364	2.26516e-36	1.03613e-33	Polynucleotidyl transferase, ribonuclease H-like superfamily protein(CAF1a)
AT4G27280	14.3884	22.4257	18.56	24.1659	122.586	167.38	196.236	204.242	3.12053	2.89303e-29	7.48724e-27	Calcium-binding EF-hand family protein(AT4G27280)
AT2G42760	3.36453	4.5043	5.132	3.67622	35.8626	38.9813	46.8821	23.1242	3.10439	1.11655e-40	7.32046e-38	DUF1685 family protein
AT1G56250	0.251505	1.26351	1.84994	1.83203	4.79009	10.0605	12.839	16.6016	3.10218	4.6958e-11	2.39279e-09	phloem protein 2-B14(PP2-B14)
AT1G61890	17.3859	11.639	12.7292	7.43991	140.866	96.0989	113.729	70.3578	3.09554	9.00303e-32	2.74878e-29	MATE efflux family protein(AT1G61890)
AT1G58420	3.22857	1.55959	1.91513	0.881917	15.5416	16.4095	15.4514	15.7787	3.0775	2.95504e-27	6.75845e-25	Uncharacterized conserved protein UCP031279
AT3G04640	9.86623	8.19746	7.84232	8.0253	49.1456	67.9818	94.9981	71.5136	3.07404	3.84023e-36	1.71667e-33	glycine-rich protein
AT3G28340	4.08294	4.94673	4.66058	7.18077	34.1352	43.1713	46.3734	51.8852	3.06806	5.60788e-31	1.59857e-28	galacturonosyltransferase-like 10(GATL10)
AT3G45970	9.90551	11.7434	11.393	5.54407	100.917	101.918	89.3788	32.9911	3.05797	1.16352e-23	1.92313e-21	expansin-like A1(EXLA1)
AT1G18740	11.9052	14.1211	12.306	12.078	108.746	100.054	115.511	96.2418	3.05631	6.57489e-51	7.60715e-48	ROH1, putative (DUF793)(AT1G18740)
AT1G70130	0.215326	0.0998542	0.326982	0.460091	2.3795	2.1202	2.70877	1.96802	3.05522	3.93467e-15	2.99965e-13	Concanavalin A-like lectin protein kinase family protein(AT1G70130)
AT3G50930	10.7654	10.1353	12.0002	17.1923	73.7936	96.3272	123.954	122.349	3.05203	7.15673e-26	1.45119e-23	cytochrome BC1 synthesi(BCS1)
AT5G40000	0.397187	0.657821	1.50787	2.25947	8.02787	6.58468	12.1552	13.5412	3.0514	3.24823e-12	1.81504e-10	P-loop containing nucleoside triphosphate hydrolases superfamily protein(AT5G40000)
AT1G28480	1.16585	3.87462	7.85612	13.2481	34.9414	58.7299	75.2439	53.988	3.04867	8.763e-10	4.00836e-08	Thioredoxin superfamily protein(GRX480)
AT1G09930	0.138655	0.107165	0	0.0673333	0.580392	0.79234	0.379187	0.950451	3.04843	7.00261e-08	2.48452e-06	oligopeptide transporter 2(OPT2)
AT4G28140	1.21029	0.103936	0.255262	0.195913	11.3143	1.35959	2.39044	0.204847	3.04663	0.000466051	0.00819192	Integrase-type DNA-binding superfamily protein(AT4G28140)
AT3G51970	0.925554	0.774967	0.805233	0.599288	5.48853	7.32332	6.39822	6.50115	3.04483	8.27819e-23	1.27206e-20	acyl-CoA sterol acyl transferase 1(ASAT1)
AT5G37770	9.93206	12.3597	11.8047	9.55787	86.6958	95.5689	105.2	72.4545	3.03951	6.74623e-47	6.03144e-44	EF hand calcium-binding protein family(TCH2)
AT5G64310	46.3517	39.039	32.8256	31.0303	320.965	326.536	357.075	218.671	3.02824	1.01782e-41	7.14983e-39	arabinogalactan protein 1(AGP1)
AT3G56790	0.282619	0	0.402347	0	1.65621	1.24232	0.772893	2.00905	3.01352	1.07942e-05	0.000276448	RNA splicing factor-like protein
AT2G21510	0.580337	0.0299026	0.440635	0.375763	3.82197	2.85714	2.89201	1.88591	3.0132	2.44041e-13	1.53356e-11	DNAJ heat shock N-terminal domain-containing protein
AT4G02200	0.386502	0.261384	0.183413	0.422308	2.1841	2.93072	2.81863	2.20783	3.0024	3.6007e-16	3.13372e-14	Drought-responsive family protein
AT5G28610	0.598933	2.31456	3.06959	2.55951	11.3319	22.8524	20.9656	14.2326	3.00156	1.75653e-16	1.57759e-14	LOW protein: ATP-dependent RNA helicase DRS1-like protein
AT1G73550	0.201151	0.233202	0.477278	0.586096	2.27338	2.82948	4.30911	2.55343	2.9722	3.95458e-10	1.85639e-08	Bifunctional inhibitor/lipid-transfer protein/seed storage 2S albumin superfamily protein(AT1G73550)
AT4G30280	10.1554	17.1252	27.9139	16.7805	125.706	152.301	182.145	99.9167	2.95269	6.24414e-24	1.04971e-21	xyloglucan endotransglucosylase/hydrolase 18(XTH18)
AT1G17420	12.5678	5.65151	11.4725	7.16841	83.4635	74.7311	82.7373	43.7651	2.94116	3.56986e-26	7.55006e-24	lipoxygenase 3(LOX3)
AT1G72240	1.06758	0.515705	1.01324	0.12961	4.69221	6.33533	7.4206	2.57488	2.93707	4.48334e-10	2.09959e-08	hypothetical protein
AT1G20823	4.29196	4.64411	4.79764	2.96427	33.3761	25.2391	42.0809	27.1202	2.93539	8.10214e-37	3.97507e-34	RING/U-box superfamily protein(AT1G20823)
AT5G57560	36.7757	80.7994	48.9302	43.0618	299.389	448.661	482.915	360.437	2.93239	3.25887e-25	6.04705e-23	Xyloglucan endotransglucosylase/hydrolase family protein(TCH4)
AT5G22545	0.818911	0.105488	1.42491	0.265119	2.62803	4.43967	8.08716	4.15813	2.91142	1.63735e-07	5.57902e-06	hypothetical protein
AT3G25780	7.95021	8.98657	16.7415	14.5261	85.7756	88.8095	116.998	73.6216	2.90534	1.52347e-25	2.88126e-23	allene oxide cyclase 3(AOC3)
AT1G66500	1.51626	2.90633	1.95714	2.41515	18.4314	16.8494	15.9782	14.6589	2.88137	3.65919e-37	1.89401e-34	Pre-mRNA cleavage complex II(AT1G66500)
AT1G78070	3.37899	1.5597	1.49213	2.48414	33.867	13.0997	14.5883	5.90972	2.8606	8.80823e-13	5.1871e-11	Transducin/WD40 repeat-like superfamily protein
AT3G03280	0.495605	0.459659	0.282225	0.673889	3.23628	4.87997	3.88536	2.21452	2.85703	3.26331e-11	1.6891e-09	hypothetical protein
AT2G24600	9.37003	9.79122	14.8691	12.4131	89.1746	88.5385	85.1424	74.4113	2.85042	8.28604e-37	3.97507e-34	Ankyrin repeat family protein(AT2G24600)
AT1G61470	1.03001	1.28598	0.0751978	0.538666	4.31148	5.92079	7.58373	3.78169	2.84586	6.20757e-11	3.13069e-09	Polynucleotidyl transferase, ribonuclease H-like superfamily protein(AT1G61470)
AT3G46090	3.92215	5.98886	2.99614	1.39366	15.1362	27.0807	36.5385	22.2468	2.83502	2.932e-16	2.58608e-14	C2H2 and C2HC zinc fingers superfamily protein(ZAT7)
AT4G01950	10.6308	7.67673	6.1127	5.61472	54.9908	56.3154	59.2418	43.0654	2.83259	2.83034e-35	1.21022e-32	glycerol-3-phosphate acyltransferase 3(GPAT3)
AT1G76640	0.156524	0.241952	0.594222	1.67224	6.42085	5.0915	4.85128	3.17908	2.82716	4.58608e-08	1.6829e-06	Calcium-binding EF-hand family protein(AT1G76640)
AT4G25810	3.94054	8.55674	12.1696	21.2015	56.7101	92.4922	101.378	79.844	2.80966	7.74719e-12	4.25641e-10	xyloglucan endotransglycosylase 6(XTR6)
AT2G01300	1.46807	3.64713	1.79143	2.85169	14.5728	20.7427	25.1404	9.79713	2.80799	9.52253e-17	8.83484e-15	mediator of RNA polymerase II transcription subunit(AT2G01300)
AT1G65390	1.41757	3.25558	4.30529	1.53414	14.5462	25.8865	23.4079	9.50121	2.79784	5.19381e-16	4.40333e-14	phloem protein 2 A5(PP2-A5)
AT4G14450	0.995028	1.31837	1.48402	5.10815	10.4722	12.7468	17.3636	22.2305	2.79394	4.28543e-09	1.78581e-07	hypothetical protein(AT4G14450)
AT2G32030	2.21285	3.14694	2.60424	4.90017	12.0786	19.2986	25.0133	32.0002	2.78562	5.79772e-15	4.33594e-13	Acyl-CoA N-acyltransferases (NAT) superfamily protein
AT5G05300	2.41461	1.17868	2.53292	3.08574	7.76664	18.7701	20.8528	15.7451	2.78321	1.76156e-13	1.13974e-11	hypothetical protein
AT1G14480	1.3514	1.40604	0.887953	1.26204	10.9654	8.13379	6.77551	8.18149	2.77824	4.26675e-27	9.64629e-25	Ankyrin repeat family protein(AT1G14480)
AT3G57450	7.09286	13.0792	10.8133	9.38402	56.4341	70.6058	88.8403	59.3821	2.76733	2.67775e-29	7.0225e-27	hypothetical protein
AT5G49520	2.16854	2.85753	3.20531	4.17781	23.6008	20.9087	22.8467	18.4119	2.76591	6.92761e-34	2.57093e-31	WRKY DNA-binding protein 48(WRKY48)
AT5G22250	5.94696	10.9304	18.1028	18.1025	59.6223	83.7799	111.332	96.9233	2.72247	2.37444e-15	1.87562e-13	Polynucleotidyl transferase, ribonuclease H-like superfamily protein(CAF1b)
AT3G23230	0	0.377396	0.926866	1.89698	2.04392	7.29778	5.34142	6.94221	2.72167	2.32343e-05	0.000564317	Integrase-type DNA-binding superfamily protein(TDR1)
AT1G21910	7.17058	10.9258	10.5648	7.8929	41.7925	74.4475	78.937	44.8704	2.71329	2.60178e-26	5.62356e-24	Integrase-type DNA-binding superfamily protein(DREB26)
AT4G34150	25.3138	23.7227	22.6612	30.5621	154.39	176.223	190.517	150.2	2.70088	3.08797e-32	9.95692e-30	Calcium-dependent lipid-binding (CaLB domain) family protein
AT3G19970	1.51053	1.30758	1.54833	2.37668	7.73924	11.5269	14.6786	9.90956	2.68965	1.17659e-22	1.7666e-20	alpha/beta-Hydrolases superfamily protein
AT1G51090	1.04617	1.15511	0.212768	1.52412	9.00854	6.83239	8.03813	2.50427	2.67931	1.76715e-09	7.62237e-08	Heavy metal transport/detoxification superfamily protein(AT1G51090)
AT1G56060	0.440808	1.02209	1.95238	2.71148	4.92044	7.75073	12.1889	13.5788	2.64578	6.91774e-08	2.46049e-06	cysteine-rich/transmembrane domain protein B
AT1G27730	31.8112	53.6695	37.8096	61.5064	211.881	271.9	330.598	338.905	2.63717	2.67572e-19	2.97338e-17	salt tolerance zinc finger(STZ)
AT3G22275	0.668968	0.0738629	0.0907018	0.371272	3.60028	2.01642	1.82946	0.291152	2.63491	0.000105003	0.002216	jasmonate ZIM-domain protein(AT3G22275)
AT1G35210	2.28033	2.91482	2.99664	4.51465	11.3808	15.8838	23.3455	27.6106	2.63081	9.57084e-15	7.02421e-13	hypothetical protein
AT3G50060	5.46687	8.92487	5.13562	4.98454	25.6857	36.8803	47.1399	39.1455	2.61399	4.80289e-24	8.36001e-22	myb domain protein 77(MYB77)
AT3G54810	19.9153	15.3924	18.3952	18.7553	95.3613	109.96	127.438	107.334	2.6037	4.10012e-32	1.30073e-29	Plant-specific GATA-type zinc finger transcription factor family protein(BME3)
AT4G11280	10.2771	12.3829	12.6502	24.7575	71.6474	82.381	94.134	119.36	2.59827	2.06136e-15	1.64149e-13	1-aminocyclopropane-1-carboxylic acid (acc) synthase 6(ACS6)
AT3G54000	2.02393	1.68015	1.2806	0.87365	10.9507	8.27062	11.3432	5.02419	2.59107	4.16114e-21	5.42023e-19	TIP41-like protein
AT1G59865	0.389641	0.0752877	0.0924513	0.283825	0.978593	2.05532	0.799179	1.286	2.59065	2.36174e-05	0.000572082	transmembrane protein(AT1G59865)
AT1G24330	0.822421	0.712691	0.780553	1.04082	6.92683	4.90786	4.97532	3.39138	2.56401	3.44691e-24	6.10786e-22	ARM repeat superfamily protein(AT1G24330)
AT4G17490	10.7566	25.8834	16.1983	22.8446	65.0174	115.561	135.774	128.389	2.55766	2.05419e-15	1.64149e-13	ethylene responsive element binding factor 6(ERF6)
AT5G66650	1.14852	3.19935	2.4299	4.39221	14.002	14.8934	22.2045	15.8915	2.55511	2.95724e-14	2.0481e-12	calcium uniporter (DUF607)(AT5G66650)
AT3G06890	1.73611	2.05747	1.53788	1.911	14.4374	12.3122	11.8168	4.93659	2.54672	3.00741e-14	2.07554e-12	transmembrane protein(AT3G06890)
AT3G27540	1.42903	0.852032	0.697516	0.55517	4.4094	6.17398	6.55062	3.48292	2.54592	1.20791e-16	1.10504e-14	beta-1,4-N-acetylglucosaminyltransferase family protein(AT3G27540)
AT1G47130	0.191707	0.814927	0.909736	2.14121	3.37033	4.88763	7.95143	7.88466	2.54464	6.13417e-07	1.94602e-05	hypothetical protein
AT1G02400	2.22042	3.61431	3.99126	3.16948	21.6588	19.6096	17.0209	17.6975	2.53831	2.43698e-34	9.78222e-32	gibberellin 2-oxidase 6(GA2OX6)
AT5G56980	9.51991	6.466	7.44725	6.55631	57.4794	49.1514	50.8069	19.5698	2.53526	2.63152e-21	3.54516e-19	cotton fiber protein(AT5G56980)
AT4G22710	1.39656	2.11881	5.35096	8.89192	16.3251	24.3739	27.1592	35.4562	2.51699	6.72483e-08	2.39621e-06	cytochrome P450, family 706, subfamily A, polypeptide 2(CYP706A2)
AT5G59820	7.23775	11.566	10.3039	22.9886	58.7094	61.997	74.4484	103.994	2.5055	1.57385e-12	8.99883e-11	C2H2-type zinc finger family protein(RHL41)
AT4G39670	4.23305	5.87693	7.81191	12.0293	21.0003	37.2149	57.5959	54.4511	2.50285	1.74871e-11	9.34656e-10	Glycolipid transfer protein (GLTP) family protein
AT3G44350	0.789299	0.266894	0.234099	0.479122	2.39533	1.64804	4.99162	1.10214	2.50147	7.65408e-07	2.40108e-05	NAC domain containing protein 61(NAC061)
AT4G14370	0.688512	1.27335	1.8437	2.45989	8.60491	9.77138	9.16798	8.49032	2.49625	1.75161e-16	1.57759e-14	Disease resistance protein (TIR-NBS-LRR class) family(AT4G14370)
AT1G04490	0.149453	0.254125	0.170214	0.145155	1.30123	1.60298	0.762941	0.546386	2.49433	9.22531e-09	3.63633e-07	hypothetical protein (DUF3527)
AT5G65300	4.34338	5.7221	8.71297	10.8337	47.6833	41.5694	48.862	31.8781	2.48863	4.05656e-20	4.83566e-18	hypothetical protein
AT5G43620	1.58019	0.683938	1.97966	1.10501	8.78402	7.11283	6.22286	7.38173	2.47755	3.76301e-17	3.59294e-15	Pre-mRNA cleavage complex II(AT5G43620)
AT4G35985	2.29444	3.51446	3.5238	2.87671	21.3388	19.9515	19.3946	8.68477	2.47645	9.15875e-23	1.39646e-20	Senescence/dehydration-associated protein-like protein(AT4G35985)
AT3G62720	16.2775	14.286	16.3795	12.7141	69.4081	89.8279	90.1473	79.6141	2.47277	7.6328e-33	2.58844e-30	xylosyltransferase 1(XT1)
AT5G24590	10.6886	8.72774	9.57155	8.89816	56.3948	51.1992	55.2568	44.0675	2.44413	5.35873e-36	2.34224e-33	TCV-interacting protein(TIP)
AT1G30370	1.13262	1.7091	3.27607	2.88106	7.54046	10.3842	8.50566	21.2514	2.43509	1.14888e-09	5.171e-08	alpha/beta-Hydrolases superfamily protein
AT2G39650	2.44629	3.44532	4.12757	3.85429	15.9287	19.9295	20.4169	18.7701	2.43208	1.15194e-27	2.66558e-25	cruciferin (DUF506)
AT4G32800	3.17301	3.73191	4.97549	2.00983	19.865	21.6494	19.2412	13.7297	2.42092	5.17041e-25	9.41637e-23	Integrase-type DNA-binding superfamily protein(AT4G32800)
AT1G17750	1.03579	0.956756	1.72634	1.54579	7.00052	6.52976	6.67853	7.87618	2.41813	2.52247e-23	4.06675e-21	PEP1 receptor 2(PEPR2)
AT2G44578	0.553021	1.7097	4.19894	3.89408	6.71314	12.0332	13.6114	22.3239	2.41554	1.46142e-06	4.40193e-05	RING/U-box superfamily protein(AT2G44578)
AT1G09070	90.4527	87.5494	90.4408	93.9436	495.762	504.337	541.242	402.982	2.41264	3.73601e-31	1.08064e-28	soybean gene regulated by cold-2(SRC2)
AT4G36010	4.61946	4.29097	6.79766	5.68027	31.648	30.962	34.2291	18.2483	2.40812	5.28837e-26	1.10656e-23	Pathogenesis-related thaumatin superfamily protein
AT1G22470	1.27469	0.53738	0.879851	0.787832	6.11178	4.48257	6.02119	2.00056	2.40419	2.01894e-08	7.69583e-07	hypothetical protein
AT1G11960	4.15401	3.2768	2.98739	3.63939	27.9824	19.333	17.4697	11.2421	2.40317	2.47479e-23	4.02287e-21	ERD (early-responsive to dehydration stress) family protein(AT1G11960)
AT3G54020	3.27223	3.73742	3.86481	3.03686	26.0246	21.3202	18.5604	8.6399	2.39129	3.43849e-21	4.56077e-19	Inositol phosphorylceramide synthase 1(AtIPCS1)
AT1G19180	25.458	38.3726	57.6614	69.7442	253.036	256.628	277.514	235.512	2.39085	2.90589e-15	2.25023e-13	jasmonate-zim-domain protein 1(JAZ1)
AT3G62260	4.39218	3.54899	4.9644	4.42096	23.3992	19.7633	27.0441	20.6799	2.3897	7.30706e-33	2.52145e-30	Protein phosphatase 2C family protein(AT3G62260)
AT2G32210	1.14597	2.73766	4.35053	5.46387	14.2163	18.0431	23.742	16.1869	2.37269	4.59118e-11	2.34556e-09	cysteine-rich/transmembrane domain A-like protein
AT5G57510	0.638809	2.66615	4.48654	5.58391	7.16625	11.4568	19.6827	30.101	2.36878	8.4138e-06	0.000218903	cotton fiber protein
AT4G36000	0.305376	0.566455	0.637626	0.177955	2.35201	2.30886	1.61458	2.54296	2.35953	2.45862e-09	1.04899e-07	Pathogenesis-related thaumatin superfamily protein
AT3G19580	8.32844	6.75618	7.7738	9.35904	40.7969	39.4538	46.0544	39.5627	2.35832	1.76547e-31	5.26138e-29	zinc-finger protein 2(ZF2)
AT2G33580	5.49961	2.91394	4.16914	5.57658	25.2214	23.2323	23.1119	21.8833	2.35256	1.44768e-24	2.61233e-22	Protein kinase superfamily protein(LYK5)
AT3G57530	15.0954	13.1056	14.2709	15.6081	69.1725	77.8351	88.7852	62.4593	2.35089	2.51029e-28	6.17186e-26	calcium-dependent protein kinase 32(CPK32)
AT5G16360	2.53181	3.56241	3.14228	3.5939	20.4892	18.5487	17.1026	10.6141	2.34996	5.30219e-24	9.06859e-22	NC domain-containing protein-like protein
AT4G15150	6.2736	5.13404	10.8577	8.24367	46.754	31.3623	37.1169	39.9749	2.34615	1.7172e-21	2.36193e-19	glycine-rich protein
AT3G47960	12.7096	10.1713	10.9937	7.68765	66.9654	63.8169	64.6753	16.9587	2.32759	2.44827e-13	1.5336e-11	Major facilitator superfamily protein(GTR1)
AT4G23810	10.5288	5.609	7.16999	7.51061	36.8514	35.666	43.2719	38.1177	2.3266	3.36092e-26	7.18544e-24	WRKY family transcription factor(WRKY53)
AT4G33920	10.4746	13.3969	11.3919	14.2282	56.4218	67.4109	73.2959	53.1106	2.32401	6.8395e-26	1.40131e-23	Protein phosphatase 2C family protein(AT4G33920)
AT2G45930	0.126	0.194769	0.239172	0.183564	0.791131	1.10773	1.37832	0.575804	2.3202	6.96139e-06	0.00018497	hypothetical protein
AT5G19240	32.0035	37.245	50.3328	45.5526	164.143	227.297	262.062	174.892	2.31892	4.59376e-21	5.94438e-19	Glycoprotein membrane precursor GPI-anchored(AT5G19240)
AT3G56880	30.2997	32.948	20.6654	23.3769	165.1	130.134	135.951	107.363	2.3171	2.26378e-26	4.94737e-24	VQ motif-containing protein
AT5G14700	2.00499	2.51537	1.73745	2.90687	8.90351	10.193	12.8205	13.7512	2.31664	8.21264e-20	9.61514e-18	NAD(P)-binding Rossmann-fold superfamily protein
AT5G66210	10.7885	12.8558	15.0349	17.3486	61.9424	76.5259	84.3286	59.301	2.31442	5.96473e-22	8.56353e-20	calcium-dependent protein kinase 28(CPK28)
AT2G26380	0.469189	0.181316	1.5029	0.34177	2.60225	1.95932	2.72662	4.64562	2.30506	8.80131e-06	0.00022808	Leucine-rich repeat (LRR) family protein(AT2G26380)
AT1G76600	15.0157	16.5688	8.60453	13.4831	52.4176	63.2653	77.4795	70.2979	2.29976	1.61818e-21	2.2414e-19	poly polymerase
AT5G36000	0.294775	0.113915	0.23314	0.334012	1.1105	1.5981	0.895706	1.19741	2.29929	2.67369e-07	8.88325e-06	F-box protein RMF
AT5G24600	0.487546	0.339139	0.832908	0.568227	1.71428	2.48604	2.75553	3.81239	2.29559	8.38133e-09	3.33035e-07	TRP-like ion channel protein (Protein of unknown function, DUF599)(AT5G24600)
AT5G22540	0.369746	0.142887	0.526385	1.37659	1.18658	2.27544	4.15701	4.3181	2.29195	0.000124363	0.00255867	transmembrane protein, putative (DUF247)(AT5G22540)
AT5G22520	1.68332	2.16837	3.86092	6.13087	7.16359	14.9222	21.3549	24.3597	2.2916	3.9432e-07	1.29265e-05	hypothetical protein
AT4G02330	6.41788	6.93351	6.52865	5.8889	34.8199	40.0571	33.3895	19.1205	2.28629	1.39791e-25	2.66947e-23	Plant invertase/pectin methylesterase inhibitor superfamily(ATPMEPCRB)
AT1G57990	35.4774	51.5277	42.1014	39.9741	135.837	214.653	243.52	221.256	2.28292	1.72305e-19	1.93661e-17	purine permease 18(PUP18)
AT3G46620	18.0241	18.5491	12.5975	15.5553	71.4284	68.3787	84.6975	88.3863	2.28234	5.1064e-24	8.81034e-22	zinc finger (C3HC4-type RING finger) family protein(RDUF1)
AT2G45080	0.783614	0.942121	0.57845	1.01477	3.49878	3.67421	4.84157	4.33258	2.28129	7.39874e-11	3.6842e-09	cyclin p3;1
AT3G49530	12.351	10.9308	13.4951	11.6996	54.4763	62.5364	59.353	58.262	2.27825	9.06549e-30	2.47651e-27	NAC domain containing protein 62(NAC062)
AT1G02390	0.739696	0.816722	1.43751	0.957893	4.33478	4.45923	5.23381	5.00787	2.27326	1.1375e-17	1.11311e-15	glycerol-3-phosphate acyltransferase 2(GPAT2)
AT5G57010	1.14225	0.569573	1.0841	3.43555	8.08197	5.44218	7.35599	10.0657	2.27294	2.46821e-07	8.2423e-06	calmodulin-binding family protein(AT5G57010)
AT2G43290	17.0512	16.4548	19.6575	19.3677	107.908	84.1844	96.1596	66.1332	2.26988	1.4843e-28	3.7429e-26	Calcium-binding EF-hand family protein(MSS3)
AT5G44350	1.94538	2.14796	1.91229	2.29431	11.2259	9.10117	12.9204	7.26734	2.26865	5.02408e-19	5.42959e-17	ethylene-responsive nuclear protein-like protein(AT5G44350)
AT1G27770	14.0969	11.3077	12.9118	13.1932	65.5356	68.9298	66.1604	49.1779	2.26513	5.92234e-28	1.40345e-25	autoinhibited Ca2+-ATPase 1(ACA1)
AT1G19380	13.4426	25.4472	35.3164	14.1913	94.6789	108.589	107.978	106.738	2.2615	2.0977e-16	1.86695e-14	sugar, putative (DUF1195)(AT1G19380)
AT5G36925	0.895791	3.53868	3.21182	2.41673	8.24927	14.8757	17.7835	7.78298	2.25258	1.26343e-09	5.64781e-08	hypothetical protein
AT2G40000	118.495	126.957	69.8638	74.3193	343.05	439.672	578.685	462.663	2.2455	3.19117e-17	3.07682e-15	ortholog of sugar beet HS1 PRO-1 2
AT5G26920	7.18303	7.80111	7.5226	10.3443	31.4669	36.5288	42.7591	44.7106	2.2407	3.79176e-20	4.54757e-18	Cam-binding protein 60-like G(CBP60G)
AT3G52400	30.3629	42.3431	43.2827	56.0068	142.668	200.096	236.141	234.243	2.23881	8.10374e-16	6.78266e-14	syntaxin of plants 122(SYP122)
AT2G27500	15.1373	18.4008	21.459	21.8202	69.338	97.7459	107.378	88.0987	2.23542	6.28688e-21	7.92671e-19	Glycosyl hydrolase superfamily protein(AT2G27500)
AT2G01180	9.46895	12.4213	9.35792	14.2167	45.2721	52.9264	60.0263	55.6667	2.22518	1.18668e-20	1.43196e-18	phosphatidic acid phosphatase 1(PAP1)
AT1G17620	34.9678	26.2181	37.8402	21.139	149.38	148.481	181.247	83.9647	2.22478	1.29964e-19	1.4862e-17	Late embryogenesis abundant (LEA) hydroxyproline-rich glycoprotein family(AT1G17620)
AT3G05320	0.880267	1.92273	1.30767	0.631918	5.86346	6.39299	6.24506	3.92554	2.22299	6.55847e-15	4.86787e-13	O-fucosyltransferase family protein(AT3G05320)
AT4G17615	4.22164	3.91065	5.80386	8.86368	29.4694	26.7716	34.0695	18.9771	2.21874	1.00258e-14	7.33074e-13	calcineurin B-like protein 1(CBL1)
AT4G13395	2.74514	7.37542	6.07924	6.34804	21.8872	25.1682	28.1225	29.6034	2.20943	2.33472e-15	1.85168e-13	ROTUNDIFOLIA like 12
AT4G31800	16.1429	22.9112	28.8789	19.9691	94.4282	121.268	132.215	62.22	2.20932	7.92682e-18	7.91435e-16	WRKY DNA-binding protein 18(WRKY18)
AT1G64065	2.25763	3.60613	5.57101	7.30896	13.7972	17.8632	23.0498	31.7154	2.2085	1.5971e-09	6.96528e-08	Late embryogenesis abundant (LEA) hydroxyproline-rich glycoprotein family(AT1G64065)
AT5G11140	0.400205	0.386644	0.949578	0.874561	2.09401	2.6388	5.19869	2.2353	2.20672	3.02305e-06	8.50648e-05	phospholipase-like protein (PEARLI 4) family protein
AT5G10750	8.74603	9.69228	11.0474	7.55758	40.0016	45.3995	55.9851	29.7149	2.20309	4.1995e-25	7.71962e-23	enhanced disease resistance-like protein (DUF1336)
AT1G63860	2.68187	2.94975	4.01381	4.1275	15.5609	16.4137	16.1542	15.3983	2.19582	2.37759e-24	4.25136e-22	Disease resistance protein (TIR-NBS-LRR class) family(AT1G63860)
AT5G52760	12.722	4.65366	5.71458	6.22519	19.675	31.2485	49.5757	31.5591	2.19163	1.81916e-11	9.69676e-10	Copper transport protein family(AT5G52760)
AT4G08950	71.001	88.6876	81.7127	81.1079	297.845	391.112	410.382	368.962	2.18995	6.41259e-23	9.93144e-21	Phosphate-responsive 1 family protein(EXO)
AT2G36650	1.88797	1.19862	2.68778	1.11329	9.53979	5.8686	7.92908	7.66912	2.18332	9.8249e-14	6.45597e-12	CHUP1-like protein(AT2G36650)
AT4G29610	1.95815	1.64504	1.61605	0.826879	8.6242	8.68238	7.5281	2.85313	2.175	7.57446e-10	3.49723e-08	Cytidine/deoxycytidylate deaminase family protein
AT3G16510	6.87152	4.58008	5.92338	6.00036	26.3356	26.7139	25.6306	25.9922	2.16572	1.32095e-28	3.37426e-26	Calcium-dependent lipid-binding (CaLB domain) family protein
AT3G50800	4.37078	6.99759	3.85197	6.16545	17.3372	21.7746	29.7877	26.7376	2.15771	2.82116e-15	2.20196e-13	hypothetical protein
AT5G38212	0.135521	0.0748168	0.0734984	0.16923	0.664523	0.612739	0.370617	0.393216	2.15428	5.62829e-07	1.80298e-05	ncRNA
AT3G52450	2.86099	8.8859	4.97813	7.87298	21.2902	28.0869	29.8475	30.9372	2.15348	1.91963e-12	1.09441e-10	plant U-box 22(PUB22)
AT5G41080	2.99714	6.04161	6.91922	11.329	19.4288	30.5155	39.5792	33.3982	2.14974	1.41171e-09	6.2684e-08	PLC-like phosphodiesterases superfamily protein
AT3G14440	1.47614	0.597613	0.933996	2.18466	12.505	3.27527	3.58834	4.56856	2.14225	1.45559e-06	4.39786e-05	nine-cis-epoxycarotenoid dioxygenase 3
AT2G28500	0.474996	0.660817	0.405733	0.322933	2.78358	2.38028	2.55469	0.723556	2.13358	3.48e-07	1.14653e-05	LOB domain-containing protein 11
AT5G26030	16.278	16.7297	20.0109	20.4437	73.0719	80.8686	94.0216	75.5641	2.13246	6.13647e-23	9.65585e-21	ferrochelatase 1
AT3G08720	7.61554	7.96036	11.3035	11.8279	36.7928	41.7935	51.1338	40.7472	2.12983	5.30074e-19	5.66632e-17	serine/threonine protein kinase 2(S6K2)
AT1G59910	8.0568	7.68582	7.80706	8.39962	36.2954	36.1587	36.6195	31.2685	2.12646	7.8603e-28	1.84053e-25	Actin-binding FH2 (formin homology 2) family protein(AT1G59910)
AT3G15200	0.549327	0.801967	0.984795	0.474246	3.11698	2.84399	3.50531	2.91325	2.1245	3.18272e-11	1.65174e-09	Tetratricopeptide repeat (TPR)-like superfamily protein(AT3G15200)
AT1G16130	1.7744	2.20951	2.46373	2.7127	8.63782	12.1909	11.5323	7.9753	2.12383	7.09805e-21	8.89246e-19	wall associated kinase-like 2(WAKL2)
AT1G24140	3.87673	3.66214	4.95694	7.58274	14.8301	21.2068	28.9589	23.0747	2.12085	4.64702e-13	2.82979e-11	Matrixin family protein(AT1G24140)
AT4G38400	4.87384	4.77897	4.90188	2.26085	22.7763	22.1916	22.1483	6.6486	2.11641	2.27019e-11	1.20682e-09	expansin-like A2(EXLA2)
AT5G16200	1.47481	2.27973	2.38777	2.44348	12.6372	9.07604	12.2579	4.22881	2.11442	1.4478e-10	7.03131e-09	50S ribosomal protein-like protein
AT1G30190	0.408294	0.378681	0.775018	0.31724	1.84579	1.65118	2.60536	2.07317	2.11367	4.97803e-07	1.61572e-05	cotton fiber protein(AT1G30190)
AT1G23710	13.0088	20.8866	13.3698	15.1476	52.5279	57.3732	72.6588	83.3522	2.10596	4.09463e-17	3.89069e-15	hypothetical protein (DUF1645)
AT2G05940	10.5188	11.1593	12.0331	14.6446	45.1019	48.2423	55.2722	59.3812	2.10392	1.14849e-19	1.32415e-17	Protein kinase superfamily protein(RIPK)
AT3G52800	44.3146	51.4267	58.1436	48.9324	205.149	221.233	262.938	183.895	2.10197	1.68855e-23	2.76768e-21	A20/AN1-like zinc finger family protein(AT3G52800)
AT1G29690	6.45988	7.09876	6.45065	8.80154	26.297	35.9055	34.5788	27.8263	2.09886	7.51414e-21	9.29532e-19	MAC/Perforin domain-containing protein
AT3G59080	5.97787	6.39469	6.24913	10.7283	27.0172	34.3128	30.0898	34.3126	2.08269	3.04938e-16	2.6776e-14	Eukaryotic aspartyl protease family protein(AT3G59080)
AT2G23810	31.9991	35.6824	39.2433	41.095	131.604	159.81	180.335	155.922	2.08168	8.32404e-21	1.02328e-18	tetraspanin8(TET8)
AT1G66400	3.1491	3.42269	4.48318	2.48505	11.0397	13.7562	17.7623	14.291	2.07978	1.30222e-15	1.07169e-13	calmodulin like 23(CML23)
AT4G14365	15.7001	10.5297	22.4723	17.6543	61.1748	73.5293	83.6802	62.5547	2.07875	1.2698e-16	1.15628e-14	hypothetical protein(XBAT34)
AT3G20600	9.50847	8.01712	9.75366	6.71634	35.3789	41.2903	45.1775	21.8482	2.07255	8.49795e-21	1.03781e-18	Late embryogenesis abundant (LEA) hydroxyproline-rich glycoprotein family(NDR1)
AT5G62470	6.20034	6.51601	6.05404	5.63208	30.5471	24.2355	24.1944	23.9633	2.07135	6.40646e-31	1.80012e-28	myb domain protein 96(MYB96)
AT4G23515	0.713819	0.50573	0.621023	0.462191	1.79277	2.7717	3.25353	1.87266	2.07033	1.48517e-08	5.6943e-07	Toll-Interleukin-Resistance (TIR) domain family protein
AT1G72920	8.19703	10.1819	6.87673	8.81424	20.8321	28.8257	48.6365	43.108	2.06926	1.78019e-13	1.14802e-11	Toll-Interleukin-Resistance (TIR) domain family protein(AT1G72920)
AT5G06320	6.78428	7.11621	7.63471	6.58914	24.5035	31.441	36.6649	25.4916	2.06925	2.79861e-23	4.43918e-21	NDR1/HIN1-like 3(NHL3)
AT5G59550	18.9216	18.3637	17.8219	19.5404	62.6408	64.434	75.8065	105.855	2.06772	7.56755e-17	7.05431e-15	zinc finger (C3HC4-type RING finger) family protein(RDUF2)
AT3G17690	0.543929	0.525499	0.619487	0.554698	2.02637	2.36707	2.99982	1.98855	2.05932	2.19735e-13	1.39869e-11	cyclic nucleotide gated channel 19(CNGC19)
AT4G30290	13.7614	8.23437	10.894	6.28242	45.074	40.5322	45.6695	30.9125	2.05619	8.54773e-21	1.03781e-18	xyloglucan endotransglucosylase/hydrolase 19(XTH19)
AT5G62570	4.645	4.55919	4.73309	5.25868	25.0259	20.4433	20.1584	15.1932	2.0531	8.22502e-26	1.61778e-23	Calmodulin binding protein-like protein(AT5G62570)
AT5G52750	18.9678	15.9473	18.529	24.533	52.1307	83.3776	100.455	86.0694	2.04535	4.01112e-15	3.04613e-13	Heavy metal transport/detoxification superfamily protein(AT5G52750)
AT3G13600	0.401461	0.811517	0.468952	0.599867	1.91314	3.2308	2.50545	1.94439	2.0446	1.07733e-10	5.27114e-09	calmodulin-binding family protein(AT3G13600)
AT2G25735	7.07074	11.8113	11.7619	9.8949	23.4232	42.8453	56.9705	42.7743	2.04423	9.84692e-14	6.45597e-12	hypothetical protein
AT5G01380	0.385338	0.148912	1.23431	0.561381	2.45979	2.96424	2.63451	1.56528	2.04371	4.99612e-06	0.000135918	Homeodomain-like superfamily protein(AT5G01380)
AT1G20510	22.5619	20.1786	34.4462	35.2161	112.544	117.026	126.033	111.913	2.04269	2.07858e-16	1.85834e-14	OPC-8:0 CoA ligase1
AT5G13220	6.19567	4.14148	7.42979	5.9768	31.0861	24.4376	22.6297	20.2785	2.04129	2.72243e-22	3.99608e-20	jasmonate-zim-domain protein 10(JAZ10)
AT1G05575	3.78391	8.56477	8.84994	9.97519	19.0068	40.9888	42.3778	27.3103	2.04112	1.78021e-10	8.58211e-09	transmembrane protein
AT5G66070	7.88301	10.9578	8.93337	8.91326	28.0723	41.427	44.2959	36.8607	2.04038	5.74457e-21	7.33701e-19	RING/U-box superfamily protein(AT5G66070)
AT1G73080	9.17143	7.35038	10.1744	10.5293	39.2818	41.9535	38.6923	34.3555	2.03946	2.54992e-22	3.77101e-20	PEP1 receptor 1(PEPR1)
AT1G51700	7.895	7.6962	4.05031	4.14482	24.473	22.3234	28.3988	22.0303	2.03515	1.54579e-18	1.59184e-16	DOF zinc finger protein 1(DOF1)
AT3G25250	2.62215	3.72239	5.28205	9.61518	14.0672	18.8185	22.3908	31.9543	2.02753	1.20497e-07	4.15798e-06	AGC (cAMP-dependent, cGMP-dependent and protein kinase C) kinase family protein(AGC2-1)
AT1G05675	1.93777	3.13153	4.23556	7.52814	8.25875	19.1009	17.9321	23.6739	2.02351	5.17589e-07	1.67167e-05	UDP-Glycosyltransferase superfamily protein(AT1G05675)
AT5G54490	3.57107	5.95591	7.31371	10.9527	12.8239	19.4154	29.812	49.3398	2.02177	1.56161e-06	4.66089e-05	pinoid-binding protein 1(PBP1)
AT1G02810	3.81125	3.70488	4.62408	2.17518	14.0127	17.0987	18.7682	8.13986	2.01675	7.72891e-16	6.49657e-14	Plant invertase/pectin methylesterase inhibitor superfamily(AT1G02810)
AT4G08040	0.508789	0.786479	1.32794	0.370616	1.98774	4.13755	3.43988	2.49733	2.01635	5.08272e-08	1.85134e-06	1-aminocyclopropane-1-carboxylate synthase 11(ACS11)
AT1G19770	54.2211	66.5612	49.2338	41.0205	169.306	219.665	239.331	212.588	2.00972	2.88409e-19	3.18692e-17	purine permease 14(PUP14)
AT1G67880	5.32252	3.52076	4.00484	3.63257	13.9698	17.2839	19.8448	14.9007	2.00895	9.42243e-22	1.32378e-19	beta-1,4-N-acetylglucosaminyltransferase family protein(AT1G67880)
AT5G22570	1.43674	1.68981	3.02363	2.97284	4.07906	8.56718	13.8373	10.023	2.00544	9.69053e-08	3.37778e-06	WRKY DNA-binding protein 38(WRKY38)
AT5G63130	2.44629	2.98314	3.45684	4.32947	11.0591	11.4702	15.8082	14.6296	1.99857	4.52291e-15	3.39547e-13	Octicosapeptide/Phox/Bem1p family protein
AT5G44060	8.00812	9.45605	14.3564	10.8025	29.424	37.8093	46.5718	54.0658	1.99777	2.05014e-14	1.43503e-12	embryo sac development arrest protein
AT5G12880	3.15528	3.65804	5.17258	5.01467	8.76504	17.9047	18.9574	21.4103	1.99149	2.92063e-09	1.23806e-07	proline-rich family protein
AT3G61640	11.6036	13.1887	8.14399	7.29225	37.6325	48.0919	53.955	20.8939	1.98474	4.41433e-14	2.97347e-12	arabinogalactan protein 20(AGP20)
AT2G46510	11.5726	7.71909	8.27518	6.89008	47.2136	31.0099	31.1784	27.2475	1.98063	4.7237e-20	5.59702e-18	ABA-inducible BHLH-type transcription factor(AIB)
AT3G23170	11.6944	17.223	12.4973	17.4395	31.9917	49.4627	76.5535	72.3778	1.98022	2.45502e-11	1.29806e-09	hypothetical protein
AT1G11670	5.08233	5.78878	5.96604	5.04007	25.6632	20.7651	22.4577	17.6569	1.97422	1.89745e-26	4.19336e-24	MATE efflux family protein(AT1G11670)
AT5G64750	0.353911	1.39807	1.26893	1.64227	5.66234	6.53396	3.08281	3.47425	1.96332	1.09588e-07	3.78822e-06	Integrase-type DNA-binding superfamily protein(ABR1)
AT1G22190	26.0022	21.1881	14.5167	11.2558	87.3196	61.494	79.9043	55.0819	1.96327	1.38829e-15	1.13304e-13	Integrase-type DNA-binding superfamily protein(AT1G22190)
AT1G16370	2.32604	2.3698	4.61594	1.74569	14.826	10.5965	10.6019	7.14015	1.95862	5.12721e-13	3.08401e-11	organic cation/carnitine transporter 6(OCT6)
AT3G07195	3.76482	7.19137	5.71706	6.68623	15.714	25.5331	31.0346	19.0617	1.95575	1.21773e-13	7.95735e-12	RPM1-interacting protein 4 (RIN4) family protein
AT1G07160	0.199894	0.270369	0.189718	1.11633	1.08775	1.58163	2.55108	1.87773	1.95262	0.000428019	0.00759125	Protein phosphatase 2C family protein(AT1G07160)
AT1G67470	4.91056	6.56722	3.87509	3.80474	15.8435	19.0633	20.8731	18.2103	1.95213	1.51936e-19	1.72741e-17	Protein kinase superfamily protein(AT1G67470)
AT5G64660	6.24866	8.48556	8.92355	11.0602	28.0139	32.4991	31.3024	42.2255	1.94978	3.82037e-15	2.92385e-13	CYS, MET, PRO, and GLY protein 2(CMPG2)
AT4G11070	0.113081	0.0436997	0.375635	0.329485	0.852016	0.894737	0.721579	0.861275	1.94907	0.000197299	0.00386136	WRKY family transcription factor(WRKY41)
AT1G32920	15.6683	33.4522	18.7724	19.5117	57.8582	95.9465	120.133	64.0403	1.9485	1.05207e-11	5.74811e-10	hypothetical protein
AT3G59350	30.591	31.5077	34.5385	25.5586	118.2	139.949	126.893	86.2309	1.94194	5.89307e-21	7.47812e-19	Protein kinase superfamily protein(AT3G59350)
AT1G32970	0.201513	0.133498	0.683053	0.698989	1.66292	0.658025	1.41709	2.80652	1.93912	0.000386344	0.00695243	Subtilisin-like serine endopeptidase family protein(AT1G32970)
AT2G03240	4.5604	5.45008	5.87267	5.77555	24.9422	19.6931	18.4967	19.8713	1.9274	3.74875e-21	4.91561e-19	EXS (ERD1/XPR1/SYG1) family protein(AT2G03240)
AT1G61840	0.419756	0.675887	0.630779	0.169867	2.07917	2.12191	2.45529	0.674932	1.92574	4.00942e-06	0.000110141	Cysteine/Histidine-rich C1 domain family protein
AT5G01040	5.06132	9.66039	10.3982	6.38447	29.1438	38.0392	36.3761	17.1748	1.92537	7.50457e-13	4.43266e-11	laccase 8(LAC8)
AT1G64760	5.50302	4.40515	3.65601	4.23761	19.5797	18.8336	19.3492	10.3387	1.91725	6.60682e-19	6.91221e-17	O-Glycosyl hydrolases family 17 protein(AT1G64760)
AT5G05190	2.9902	2.18412	2.02712	4.14884	9.5181	11.5264	11.8618	10.3112	1.91108	5.92526e-14	3.96408e-12	hypothetical protein (DUF3133)
AT2G18210	3.19498	4.63008	7.95986	6.88495	19.3084	14.2199	21.6616	29.404	1.9104	1.51779e-09	6.6637e-08	hypothetical protein
AT4G17230	19.8639	18.6721	19.9	18.0469	80.1015	70.4041	78.2488	60.002	1.90913	6.39445e-23	9.93144e-21	SCARECROW-like 13(SCL13)
AT3G10815	1.44451	1.41704	2.21466	2.48217	4.97678	6.69164	8.9137	7.78608	1.90893	2.31302e-10	1.10693e-08	RING/U-box superfamily protein(AT3G10815)
AT5G49280	19.0664	14.3122	24.9305	28.2432	78.3166	73.0785	89.4664	86.0861	1.90751	4.19788e-14	2.83739e-12	hydroxyproline-rich glycoprotein family protein(AT5G49280)
AT5G56960	0.0297148	0.114832	0.169213	0.490622	0.323394	0.705343	0.866802	1.17687	1.90634	6.75866e-05	0.00952676	basic helix-loop-helix (bHLH) DNA-binding family protein(AT5G56960)
AT5G11650	5.75465	7.08671	7.1002	5.84995	25.662	25.7345	23.1866	21.6228	1.89472	7.68931e-26	1.52769e-23	alpha/beta-Hydrolases superfamily protein(AT5G11650)
AT4G18880	9.5395	8.26021	7.58871	8.26555	26.9411	32.8854	35.4698	29.706	1.89466	5.82065e-22	8.41811e-20	heat shock transcription factor A4A(HSF A4A)
AT3G55430	30.0249	32.5256	41.7338	36.3682	124.645	130.412	135.505	131.314	1.89117	6.50995e-19	6.87202e-17	O-Glycosyl hydrolases family 17 protein(AT3G55430)
AT5G67450	2.84796	2.83007	4.4406	1.71231	8.51514	11.2074	17.3695	6.61069	1.89096	1.42519e-09	6.29932e-08	zinc-finger protein 1(ZF1)
AT1G26730	1.82854	0.993107	2.01688	4.46387	10.2192	8.25507	7.8388	9.23448	1.89	1.07818e-07	3.74678e-06	EXS (ERD1/XPR1/SYG1) family protein(AT1G26730)
AT1G55390	0.0423056	0.457768	0.923494	0.739597	1.31044	2.04562	3.62512	1.20295	1.88929	0.00045236	0.00797263	Cysteine/Histidine-rich C1 domain family protein
AT4G26200	1.64016	3.20645	0.961466	2.24891	6.62317	7.67624	6.68416	8.91597	1.88219	1.65277e-09	7.19211e-08	1-amino-cyclopropane-1-carboxylate synthase 7(ACS7)
AT5G24040	0.0686331	0.424368	0.455974	0.199977	1.03424	1.56881	1.2513	0.55759	1.87828	0.000155388	0.00312827	F-box SKIP23-like protein (DUF295)(AT5G24040)
AT2G23100	1.0996	1.94649	1.6496	1.10242	4.87005	6.01859	6.85498	3.74626	1.87677	4.1569e-13	2.53919e-11	Cysteine/Histidine-rich C1 domain family protein(AT2G23100)
AT4G12720	12.9893	15.7871	16.3433	14.9912	49.8615	59.0738	65.2001	46.9573	1.87347	1.1512e-19	1.32415e-17	MutT/nudix family protein(NUDT7)
AT5G09980	0.678352	1.22335	1.50224	0.512431	3.78599	3.51198	4.60346	2.60245	1.87149	7.01057e-08	2.48452e-06	elicitor peptide 4 precursor
AT3G19240	10.6968	10.7079	11.5895	11.7034	52.0043	39.3726	45.8475	28.7278	1.8701	4.25273e-19	4.64706e-17	Vacuolar import/degradation, Vid27-related protein
AT5G66620	1.12593	0.7378	1.27769	0.85582	4.18024	3.48605	3.72622	3.15682	1.8679	3.79137e-16	3.28513e-14	DA1-related protein 6
AT1G19020	16.0824	32.8656	49.2835	79.4227	99.4949	192.792	193.443	176.054	1.86701	3.06546e-06	8.61352e-05	CDP-diacylglycerol-glycerol-3-phosphate 3-phosphatidyltransferase
AT2G02630	0.466679	1.47884	0.885842	0.317279	2.89112	4.30795	4.084	0.426532	1.86062	0.000577641	0.00994889	Cysteine/Histidine-rich C1 domain family protein
AT4G15975	1.95957	1.83908	2.98899	2.1751	4.33562	9.7213	9.88854	8.31535	1.8591	3.26754e-09	1.37327e-07	RING/U-box superfamily protein(AT4G15975)
AT4G18010	12.1259	17.4441	17.9966	14.0693	53.6416	64.6545	63.2315	42.7001	1.85562	6.95654e-18	6.98103e-16	myo-inositol polyphosphate 5-phosphatase 2
AT2G40140	28.2801	30.1455	23.9801	30.4618	88.1886	94.6746	97.6243	125.411	1.85543	1.69336e-15	1.36503e-13	zinc finger (CCCH-type) family protein(CZF1)
AT5G37540	7.39306	6.58357	4.01681	3.9024	23.5462	20.1111	20.0229	15.4509	1.84903	9.86855e-18	9.80325e-16	Eukaryotic aspartyl protease family protein(AT5G37540)
AT1G25400	11.5006	20.268	13.2352	12.9505	31.1165	53.0935	71.6135	51.2866	1.84882	1.59162e-11	8.53014e-10	transmembrane protein(AT1G25400)
AT4G19520	4.27532	4.40581	4.00084	5.64114	16.4322	17.1613	19.4211	13.8764	1.84824	2.3368e-17	2.26416e-15	disease resistance protein (TIR-NBS-LRR class) family(AT4G19520)
AT4G22590	3.86113	5.17268	6.47407	5.34385	20.7415	19.7448	20.9718	14.3446	1.84721	1.61857e-19	1.82964e-17	Haloacid dehalogenase-like hydrolase (HAD) superfamily protein
AT2G26530	14.0646	25.5179	21.4935	25.2364	63.4627	74.7657	81.4898	90.2974	1.84577	3.68921e-13	2.26759e-11	AR781, pheromone receptor-like protein (DUF1645)
AT1G61610	0.356382	0.254257	0.67648	1.17152	2.54749	2.69932	2.22413	1.6147	1.84146	5.14119e-06	0.000139531	S-locus lectin protein kinase family protein(AT1G61610)
AT4G28085	1.96483	3.62777	3.52241	2.96849	6.30547	13.7231	14.7269	8.7573	1.83938	2.3092e-08	8.71778e-07	transmembrane protein(AT4G28085)
AT5G20230	26.2751	51.7608	94.5519	63.63	139.99	223.867	254.877	220.434	1.83577	3.47652e-08	1.28533e-06	blue-copper-binding protein(BCB)
AT1G80820	2.47504	2.86941	6.14666	4.04648	10.0494	11.1335	13.6877	19.3537	1.82837	3.16776e-09	1.33705e-07	cinnamoyl coa reductase
AT1G10340	4.19155	2.11698	2.9147	2.53933	8.44259	13.536	13.3544	6.40601	1.82446	1.36655e-11	7.36403e-10	Ankyrin repeat family protein(AT1G10340)
AT1G13340	1.93837	2.70499	3.73048	7.32127	9.06036	12.4495	15.2157	19.4659	1.82402	2.15965e-06	6.30239e-05	Regulator of Vps4 activity in the MVB pathway protein
AT3G50760	4.84035	3.64636	4.30318	3.45145	12.3618	14.436	16.1974	13.8754	1.81725	1.50019e-18	1.55301e-16	galacturonosyltransferase-like 2(GATL2)
AT1G02660	6.12191	11.3512	10.7825	8.26126	29.0012	35.2423	34.6912	29.5007	1.8147	9.99008e-16	8.32605e-14	alpha/beta-Hydrolases superfamily protein(AT1G02660)
AT5G43420	3.69261	3.48821	4.33906	3.70025	11.384	12.264	15.1208	14.4045	1.8127	5.7634e-17	5.42394e-15	RING/U-box superfamily protein(AT5G43420)
AT3G55950	1.93372	2.34859	2.9714	4.97844	9.04505	9.63349	11.6677	13.0916	1.81225	1.49893e-09	6.59562e-08	CRINKLY4 related 3(CCR3)
AT2G18680	0.658313	0.95401	0.9372	1.11891	1.37781	3.61723	3.52563	4.34547	1.81142	2.60533e-05	0.000624168	transmembrane protein
AT4G21390	1.11829	1.96632	3.07794	4.01865	4.1427	8.33215	7.46721	15.3029	1.80714	1.69901e-05	0.000422476	S-locus lectin protein kinase family protein(B120)
AT2G17840	43.043	34.4159	47.4711	40.6826	194.165	155.32	158.567	82.603	1.80706	3.66869e-14	2.49687e-12	Senescence/dehydration-associated protein-like protein(ERD7)
AT2G32930	2.15915	1.46305	1.99309	1.60869	9.87982	6.50075	4.9341	4.2652	1.80615	6.52667e-13	3.86666e-11	zinc finger nuclease 2(ZFN2)
AT5G35735	38.9651	50.5652	55.3459	57.2649	135.288	178.633	208.372	184.339	1.8058	9.69756e-14	6.40071e-12	Auxin-responsive family protein(AT5G35735)
AT2G44500	18.3314	16.5858	20.0908	19.7824	55.4488	71.5632	70.1914	63.0508	1.7978	1.04527e-17	1.03314e-15	O-fucosyltransferase family protein(AT2G44500)
AT5G22630	24.4154	18.9384	26.7984	23.4999	81.6496	73.9302	87.7459	81.474	1.79565	6.64003e-18	6.7321e-16	arogenate dehydratase 5
AT4G00970	1.99501	3.04218	3.30074	3.7967	8.1703	13.0832	12.0176	9.25382	1.79436	1.92969e-13	1.23632e-11	cysteine-rich RLK (RECEPTOR-like protein kinase) 41(CRK41)
AT1G27100	16.7306	19.1108	16.7079	16.1841	51.7883	58.264	72.8268	55.1335	1.79415	1.07933e-17	1.06147e-15	Actin cross-linking protein
AT5G44063	0.260025	0.267962	0.904887	0.757636	1.59637	0.990604	2.0543	2.90468	1.79016	0.000557972	0.00962698	hypothetical protein
AT5G47910	16.9311	20.8547	29.5447	49.3693	75.2708	96.4331	111.401	126.024	1.79005	1.76791e-07	5.98502e-06	respiratory burst oxidase homologue D
AT2G25250	20.1392	20.3463	25.2578	26.0567	67.7414	71.8967	84.7775	91.0111	1.78499	2.86796e-15	2.22964e-13	serine/arginine repetitive matrix-like protein
AT5G67300	29.0989	29.9249	40.0501	36.2898	93.8825	129.314	147.216	98.1261	1.78478	1.08411e-14	7.83948e-13	myb domain protein r1(MYBR1)
AT5G10100	0.836418	0.406347	0.340216	0.440995	2.32076	1.68077	1.72099	1.26197	1.78184	1.35045e-08	5.23906e-07	Haloacid dehalogenase-like hydrolase (HAD) superfamily protein
AT4G22780	5.62761	5.47897	6.66902	7.24738	22.0207	19.2434	24.3181	20.8707	1.78065	1.96222e-18	2.01016e-16	ACT domain repeat 7
AT1G70740	5.10697	5.98051	5.6181	6.65101	17.9114	20.2721	23.8767	18.5055	1.77798	5.1885e-19	5.57665e-17	Protein kinase superfamily protein(AT1G70740)
AT4G33985	6.13628	5.94992	8.25934	7.80189	17.4663	22.7559	30.9181	25.0395	1.77759	9.44587e-13	5.51308e-11	membrane insertase, putative (DUF1685)
AT5G28630	3.22727	11.2245	11.3094	7.23332	18.3929	34.3744	37.6793	22.8156	1.77688	7.95432e-08	2.79881e-06	glycine-rich protein
AT2G02310	0.113014	0.349392	0.482674	0.164645	1.04074	0.546461	1.08173	1.20507	1.77233	0.000242874	0.00464245	phloem protein 2-B6
AT1G72940	9.24257	9.3142	9.20823	12.4484	20.9045	31.9189	42.8717	41.0187	1.77192	3.49431e-11	1.80393e-09	Toll-Interleukin-Resistance (TIR) domain-containing protein(AT1G72940)
AT2G26390	0.216345	0.0836058	0.513329	0.210122	1.04143	0.618151	0.93678	0.878817	1.77176	0.000424588	0.00754402	Serine protease inhibitor (SERPIN) family protein
AT5G45110	13.2649	14.4584	15.1075	18.5652	51.3393	53.9733	58.7549	47.3551	1.76851	1.15189e-16	1.05872e-14	NPR1-like protein 3(NPR3)
AT5G17850	3.12063	2.57271	2.48789	3.75828	14.5256	11.1204	8.79967	6.84523	1.75733	8.92996e-13	5.24309e-11	Sodium/calcium exchanger family protein(AT5G17850)
AT3G57760	1.47766	1.63697	2.43088	1.72218	6.35022	5.62936	5.88193	6.65265	1.75705	9.72671e-13	5.66019e-11	Protein kinase superfamily protein(AT3G57760)
AT2G20142	5.13743	5.48889	6.88362	7.41112	16.6345	23.2471	24.6557	19.5645	1.74879	1.51829e-14	1.0899e-12	Toll-Interleukin-Resistance (TIR) domain family protein(AT2G20142)
AT5G58750	0.740443	2.05068	1.874	0.958861	4.02922	5.04495	6.86226	3.07042	1.74027	5.14132e-07	1.66324e-05	NAD(P)-binding Rossmann-fold superfamily protein
AT4G11050	0.267578	0.0689364	0.148141	0.0216568	0.392017	0.431277	0.467514	0.36231	1.73108	0.000297691	0.00554477	glycosyl hydrolase 9C3
AT5G54720	4.91883	6.12226	4.91094	7.32113	13.6907	22.9698	21.9538	19.0726	1.73	1.3944e-12	7.99605e-11	Ankyrin repeat family protein
AT4G21740	6.71467	5.39458	5.70202	3.43239	17.9735	19.8068	19.2489	13.279	1.72883	1.3308e-15	1.09064e-13	transmembrane protein(AT4G21740)
AT1G69900	3.1252	7.28871	4.73536	6.33687	12.026	21.1125	22.6411	15.98	1.72702	8.29925e-10	3.81397e-08	Actin cross-linking protein
AT3G14870	2.04826	1.64477	2.42368	1.8085	9.82086	6.85214	6.4502	3.48478	1.72263	1.11423e-11	6.05656e-10	hypothetical protein (DUF641)
AT1G18410	0.0462183	0.0714435	0.0877308	0.0598518	0.167669	0.216708	0.323011	0.187743	1.7212	0.000323949	0.00596385	P-loop containing nucleoside triphosphate hydrolases superfamily protein
AT1G51620	1.22806	1.36184	0.912166	0.985307	3.62071	4.36555	4.23457	2.71115	1.71802	1.13277e-09	5.11018e-08	Protein kinase superfamily protein(AT1G51620)
AT4G23180	22.8435	18.3375	18.0206	20.8533	64.1296	71.4536	77.0687	52.4364	1.71599	1.56824e-16	1.42146e-14	cysteine-rich RLK (RECEPTOR-like protein kinase) 10(CRK10)
AT1G33610	6.50776	8.89568	7.70782	6.05939	26.9705	30.4979	24.0727	14.8561	1.70742	4.34388e-16	3.73099e-14	Leucine-rich repeat (LRR) family protein(AT1G33610)
AT4G35480	3.96782	5.01824	4.96405	4.11644	12.0036	16.7281	19.2359	11.2641	1.70597	1.24162e-12	7.16171e-11	RING-H2 finger A3B(RHA3B)
AT5G01640	1.98635	2.87022	4.01635	3.01963	7.08548	11.0852	12.5963	8.15645	1.70572	2.78869e-09	1.18468e-07	prenylated RAB acceptor 1.B5(PRA1.B5)
AT1G20450	108.45	67.1951	66.428	72.517	403.894	245.933	286.163	115.566	1.70564	6.64394e-09	2.67786e-07	Dehydrin family protein
AT3G26980	6.42682	8.97924	10.7135	8.24259	27.8676	28.9389	34.8886	21.086	1.70472	4.95217e-16	4.23497e-14	membrane-anchored ubiquitin-fold protein 4 precursor
AT1G18290	0.950847	0.601284	2.37916	1.25931	2.67754	6.23154	6.14624	1.93122	1.70137	0.000288423	0.00540799	DUF4228 domain protein
AT5G13200	8.59338	5.92502	11.6764	12.0089	30.7952	29.5673	31.2217	32.8354	1.69733	9.32071e-13	5.45622e-11	GRAM domain family protein
AT1G65490	3.63358	1.40418	1.7243	2.20566	10.1715	8.58512	8.69482	2.19093	1.69605	5.30084e-05	0.00119293	transmembrane protein
AT2G22860	2.8713	4.90074	9.99212	6.50698	17.1269	22.9291	21.7028	16.8878	1.6894	2.04218e-08	7.76937e-07	phytosulfokine 2 precursor
AT1G74330	2.56195	2.33142	2.47074	2.68892	8.63109	9.191	8.56953	6.31548	1.6889	9.59714e-20	1.11696e-17	Protein kinase superfamily protein(AT1G74330)
AT5G13190	10.233	9.73891	13.8254	13.3295	31.6803	40.2894	44.812	35.5768	1.68793	3.40924e-14	2.32834e-12	GSH-induced LITAF domain protein(GILP)
AT5G54710	9.29026	12.9387	15.7738	13.3002	32.2214	47.2286	46.8537	38.7489	1.68503	3.8492e-13	2.35857e-11	Ankyrin repeat family protein(AT5G54710)
AT3G27210	7.91159	7.12311	9.66562	8.1745	35.0194	26.0091	29.8458	16.4962	1.68498	3.20643e-15	2.47322e-13	hypothetical protein
AT3G25600	10.3033	17.4198	10.6191	9.53783	29.9202	38.4263	46.8881	37.684	1.68295	1.95512e-13	1.24855e-11	Calcium-binding EF-hand family protein(CML16)
AT2G47060	11.6911	9.32132	9.46075	9.64164	43.8892	34.6575	30.5887	21.1624	1.67728	1.02192e-15	8.48105e-14	Protein kinase superfamily protein(PTI1-4)
AT3G21150	0.523495	0.346805	0.354889	0.581071	1.06434	1.18345	1.22711	2.27838	1.67292	0.000476466	0.00836005	B-box 32
AT4G18280	7.79833	6.79022	4.30964	4.41019	23.7177	22.1298	21.5065	7.71892	1.6635	2.14293e-08	8.12126e-07	glycine-rich cell wall protein-like protein
AT1G69890	12.3739	18.0913	16.3926	17.0254	34.3145	50.3584	62.4151	54.1385	1.66152	1.36217e-11	7.36061e-10	actin cross-linking protein (DUF569)
AT1G15640	0.21259	0.438159	0.739816	0.13765	1.77975	1.12139	1.09817	0.935528	1.66068	0.000311095	0.00575628	transmembrane protein
AT2G26190	18.1378	16.0747	13.6855	18.4088	50.438	51.5584	57.1531	51.2675	1.65966	3.22497e-15	2.47781e-13	calmodulin-binding family protein(AT2G26190)
AT5G19110	4.15831	5.19783	10.4756	7.52894	23.3371	14.1267	18.2045	29.7165	1.65497	5.41748e-08	1.96599e-06	Eukaryotic aspartyl protease family protein(AT5G19110)
AT3G44630	4.99549	3.26804	3.0987	3.82946	13.5769	13.991	12.8645	8.00818	1.6548	1.85969e-14	1.3253e-12	Disease resistance protein (TIR-NBS-LRR class) family(AT3G44630)
AT1G30730	3.74724	7.05	7.90848	6.51271	16.8	22.9307	16.3155	23.0328	1.65339	2.64663e-11	1.38817e-09	FAD-binding Berberine family protein(AT1G30730)
AT2G02680	1.45578	2.94076	3.32857	1.09256	7.14626	9.42435	9.31962	1.98238	1.64616	2.41953e-05	0.000584639	Cysteine/Histidine-rich C1 domain family protein(AT2G02680)
AT3G12830	4.9104	2.35303	4.28758	3.24303	8.38615	11.7422	11.2801	14.0623	1.64508	1.47312e-08	5.65914e-07	SAUR-like auxin-responsive protein family(AT3G12830)
AT3G60550	1.06884	1.08028	0.702297	1.43737	2.4091	3.83098	3.67251	3.59029	1.6431	4.72464e-06	0.000128889	transmembrane protein
AT5G24030	7.80447	9.75768	8.51626	5.69513	31.7426	30.6191	24.5011	13.4355	1.64174	1.00084e-11	5.48344e-10	SLAC1 homologue 3(SLAH3)
AT1G10560	0.672803	0.837785	0.567601	0.471936	3.0666	1.97165	1.80588	1.25262	1.63835	5.25772e-07	1.69254e-05	plant U-box 18(PUB18)
AT4G23220	5.05357	3.34789	7.11289	7.64613	20.8658	18.0737	19.2732	15.0121	1.63713	3.91788e-11	2.0173e-09	cysteine-rich RECEPTOR-like kinase(CRK14)
AT5G27420	16.8936	19.7756	20.5998	39.9307	37.9433	58.8314	73.3616	127.753	1.6267	2.91311e-05	0.000689163	carbon/nitrogen insensitive 1(CNI1)
AT4G30350	10.0765	9.20405	7.97374	9.04948	32.2532	28.0949	30.038	22.6985	1.62653	5.25926e-17	4.97329e-15	Double Clp-N motif-containing P-loop nucleoside triphosphate hydrolases superfamily protein(AT4G30350)
AT3G19680	20.9771	19.8119	20.2217	20.6478	44.7307	73.148	83.5212	50.9643	1.62462	2.50239e-12	1.41435e-10	hypothetical protein (DUF1005)
AT4G39890	3.01017	3.19899	4.13234	4.80303	11.1152	11.6725	12.9361	11.1905	1.62136	5.91229e-13	3.5239e-11	RAB GTPase homolog H1C(RABH1c)
AT5G66640	1.3227	1.65779	1.39108	1.90962	5.26729	5.37425	5.83322	3.15841	1.61824	1.71121e-10	8.26971e-09	DA1-related protein 3
AT5G56160	0.471366	0.829829	0.77047	0.635844	2.67462	2.3713	2.64975	0.824401	1.61823	2.1558e-06	6.3005e-05	Sec14p-like phosphatidylinositol transfer family protein(AT5G56160)
AT1G72790	8.14827	9.26138	9.01547	7.65997	27.3591	33.8641	30.3469	14.3813	1.61704	4.74357e-13	2.87967e-11	hydroxyproline-rich glycoprotein family protein(AT1G72790)
AT4G39830	3.16702	1.90382	3.97062	4.63288	9.55797	9.79659	12.2252	10.5618	1.61543	1.05749e-09	4.79256e-08	Cupredoxin superfamily protein(AT4G39830)
AT4G34390	7.29623	8.97746	9.37974	10.7125	27.6606	29.8842	30.5418	24.4836	1.61444	1.9062e-14	1.34867e-12	extra-large GTP-binding protein 2
AT2G27260	14.5435	17.4447	16.7609	11.6487	42.3768	52.8872	56.2157	32.7993	1.60618	1.21872e-15	1.00719e-13	Late embryogenesis abundant (LEA) hydroxyproline-rich glycoprotein family(AT2G27260)
AT5G11070	29.7808	24.9028	16.3993	9.37816	65.265	68.3587	77.459	32.6172	1.60111	4.91618e-08	1.79733e-06	hypothetical protein
AT3G46930	3.62721	3.06903	4.38472	3.63412	10.2605	10.6072	11.9034	11.5934	1.59844	1.57709e-15	1.28181e-13	Protein kinase superfamily protein(AT3G46930)
AT3G46080	3.05182	4.71745	7.06735	15.413	12.7745	20.3909	28.265	31.6118	1.5974	0.000270643	0.00511853	C2H2-type zinc finger family protein(AT3G46080)
AT2G41800	3.39102	2.10531	2.16318	1.99768	6.37583	8.06395	6.89185	7.62123	1.59629	8.16125e-11	4.02315e-09	imidazolonepropionase (Protein of unknown function, DUF642)(AT2G41800)
AT1G72210	0.60788	0.395643	0.42511	0.90113	2.24988	1.71577	2.01238	1.16966	1.59074	4.82449e-06	0.000131431	basic helix-loop-helix (bHLH) DNA-binding superfamily protein(AT1G72210)
AT3G52520	6.65893	5.49754	6.67903	8.96616	13.81	20.024	21.6595	27.664	1.59012	5.83506e-09	2.38607e-07	hypothetical protein
AT1G21326	1.32505	3.91575	4.43857	3.558	5.61174	9.73049	9.94736	14.0895	1.58977	1.30494e-05	0.000329909	VQ motif-containing protein
AT3G11650	8.31511	7.93556	5.3527	4.63489	15.7384	21.3586	23.9262	17.4024	1.58774	2.70595e-12	1.52067e-10	NDR1/HIN1-like 2(NHL2)
AT1G71520	0.213457	0.907388	0.810363	1.65854	2.14441	3.3779	1.75126	3.68512	1.58006	0.000390853	0.00114118	Integrase-type DNA-binding superfamily protein(AT1G71520)
AT2G29110	0.425884	0.290437	0.261543	0.754274	1.09059	1.05718	1.94114	1.17028	1.58004	8.90221e-05	0.00191155	glutamate receptor 2.8(GLR2.8)
AT2G39110	3.72826	3.9083	4.22989	3.74588	10.6193	12.4327	14.0242	9.6612	1.57761	5.93808e-16	5.01271e-14	Protein kinase superfamily protein(AT2G39110)
AT4G30440	70.4808	59.7963	57.6662	44.2588	165.527	194.303	187.624	141.453	1.57324	1.89237e-14	1.34372e-12	UDP-D-glucuronate 4-epimerase 1(GAE1)
AT5G03355	2.51569	4.57094	4.02125	3.25777	7.7592	13.852	13.2365	8.06761	1.57128	6.80155e-10	3.15518e-08	cysteine/histidine-rich C1 domain protein
AT5G39785	1.57996	2.00764	2.00784	2.15872	6.03063	5.43838	6.054	5.60212	1.56764	1.20616e-14	8.69006e-13	hypothetical protein (DUF1666)
AT1G73805	4.86309	4.00811	4.47256	6.12345	9.70976	14.6801	18.0267	15.3184	1.56664	3.15571e-10	1.50062e-08	Calmodulin binding protein-like protein(SARD1)
AT3G57930	10.5269	8.62133	7.37866	5.06514	28.0151	24.8349	25.443	15.2509	1.56216	4.79583e-13	2.90244e-11	rho GTPase-activating gacO-like protein
AT2G04495	2.749	0.959535	2.18824	2.92831	4.82551	5.61319	7.67952	7.74468	1.5618	1.3573e-05	0.000342265	transmembrane protein
AT5G64900	1.83342	2.36173	4.14306	3.30699	8.69774	7.98252	9.07288	8.68882	1.56036	2.69061e-08	1.00611e-06	precursor of peptide 1
AT5G47070	6.47175	5.03007	4.72749	6.07372	13.8493	16.3977	20.2175	15.3967	1.5601	3.96097e-14	2.68649e-12	Protein kinase superfamily protein(AT5G47070)
AT3G14590	2.50104	2.2064	3.04508	2.60086	10.321	7.90678	7.92212	4.79754	1.55848	5.1622e-13	3.09559e-11	Calcium-dependent lipid-binding (CaLB domain) family protein(NTMC2T6.2)
AT2G31880	33.4092	24.9071	25.0989	40.9803	83.1841	101.441	93.98	89.9969	1.55078	9.8159e-11	4.81469e-09	Leucine-rich repeat protein kinase family protein(SOBIR1)
AT4G25390	4.85434	7.26928	9.25043	10.9028	19.1449	24.2059	23.8889	27.5371	1.54735	4.70305e-09	1.93913e-07	Protein kinase superfamily protein(AT4G25390)
AT1G76040	4.77435	3.59484	5.99301	5.05586	18.0766	12.6463	15.4995	11.0107	1.54549	8.91271e-14	5.9025e-12	calcium-dependent protein kinase 29(CPK29)
AT5G26770	3.31125	2.9461	2.88688	2.4307	10.0891	8.93635	8.63426	6.29521	1.54451	2.55981e-15	2.01396e-13	myosin heavy chain, cardiac protein
AT1G70090	24.1003	20.1646	20.9423	14.3605	55.3425	62.8479	63.1056	49.2245	1.54272	1.07994e-14	7.83814e-13	glucosyl transferase family 8(LGT8)
AT5G66675	11.7242	11.7601	11.0047	10.9684	34.0286	32.8169	36.503	29.4155	1.54171	1.39693e-17	1.36021e-15	transmembrane protein, putative (DUF677)(AT5G66675)
AT1G78280	6.63023	6.70949	7.14306	7.6578	26.0864	20.9703	20.3463	15.7309	1.54072	2.00207e-14	1.40638e-12	transferases, transferring glycosyl groups
AT1G09940	11.1645	11.7107	11.8002	14.2231	32.349	35.3094	37.2068	37.6945	1.53971	2.73758e-13	1.69859e-11	Glutamyl-tRNA reductase family protein
AT4G36500	31.3379	41.5315	46.2758	52.5477	86.8078	129.407	145.524	136.471	1.53615	1.92959e-09	8.28671e-08	hypothetical protein
AT5G09800	2.27755	2.2568	2.93757	2.72251	6.25791	6.77705	7.13354	9.19235	1.53524	2.64669e-09	1.12679e-07	ARM repeat superfamily protein(AT5G09800)
AT1G55430	0.125369	0.742876	1.38818	0.284114	1.67929	2.05741	2.81902	0.848771	1.53489	0.000898126	0.00964064	Cysteine/Histidine-rich C1 domain family protein
AT3G09830	9.35999	7.31938	10.9041	12.9053	27.8407	31.915	32.189	26.1676	1.52801	1.11469e-11	6.05656e-10	Protein kinase superfamily protein(AT3G09830)
AT3G03030	1.32344	1.35166	1.03177	0.964027	3.91739	2.99186	3.49001	3.07196	1.51911	6.35289e-09	2.57109e-07	Rubber elongation factor protein (REF)
AT5G06720	1.59521	1.82656	4.87846	3.55772	8.30961	7.4277	9.15589	9.11989	1.51893	1.71775e-06	5.10368e-05	peroxidase 2(PA2)
AT2G30500	13.0824	12.0463	13.9224	10.069	41.5653	36.1472	39.5058	24.4224	1.51885	2.71009e-14	1.89024e-12	Kinase interacting (KIP1-like) family protein
AT3G54200	11.8631	11.2228	13.6011	12.075	39.0905	41.0505	38.6718	22.5526	1.51874	3.27892e-14	2.24715e-12	Late embryogenesis abundant (LEA) hydroxyproline-rich glycoprotein family(AT3G54200)
AT2G17040	12.0341	4.90055	3.00888	5.65545	21.0159	16.666	23.0018	12.9437	1.51659	2.00964e-06	5.92619e-05	NAC domain containing protein 36
AT1G09575	0.910549	1.17293	1.51234	0.700117	3.97025	3.20204	2.42096	2.73553	1.51543	5.61532e-08	2.03029e-06	calcium uniporter-like protein (DUF607)(AT1G09575)
AT5G05410	9.25296	5.71346	5.6796	7.71693	23.66	19.939	20.4912	17.4655	1.51297	1.86346e-13	1.19779e-11	DRE-binding protein 2A(DREB2A)
AT4G33970	0.216102	0.143163	0.0879002	0.0599674	0.335985	0.32569	0.365848	0.438914	1.5126	0.00274093	0.0377531	Leucine-rich repeat (LRR) family protein
AT1G07900	0.24456	0.378038	1.31529	0.791753	2.38863	0.93169	1.63487	2.81472	1.51237	0.00374495	0.0493035	LOB domain-containing protein 1
AT5G64905	2.7731	14.8603	9.124	16.6987	13.9294	27.6303	29.8293	51.6295	1.51072	0.00122608	0.0190488	licitor peptide 3 precursor
AT3G09520	0.283155	1.09424	0.422306	0.550021	1.4223	1.6003	1.95433	1.84854	1.51047	9.573e-05	0.00204442	exocyst subunit exo70 family protein H4
AT4G30090	0.595373	0.67813	0.446103	0.608682	1.70516	2.12124	1.85672	1.05012	1.50913	1.35357e-06	4.1022e-05	golgin family A protein(AT4G30090)
AT4G20860	22.2461	40.2126	31.917	38.2147	81.9362	100.301	100.069	96.436	1.50769	3.29543e-10	1.56187e-08	FAD-binding Berberine family protein(AT4G20860)
AT1G28380	19.1698	19.0752	17.3381	21.5701	56.9525	59.309	56.5955	48.5329	1.50701	5.25668e-14	3.52879e-12	MAC/Perforin domain-containing protein
AT1G80610	4.05492	3.77279	3.26018	2.88473	9.62184	10.0362	12.3606	7.68495	1.50452	4.38726e-15	3.30625e-13	hypothetical protein
AT5G46910	1.80821	1.07391	1.30066	1.84863	4.27047	4.01605	4.58063	4.2911	1.50421	5.96984e-11	3.01853e-09	Transcription factor jumonji (jmj) family protein / zinc finger (C5HC2 type) family protein(AT5G46910)
AT5G16910	11.7516	11.2984	13.3696	13.6447	36.2056	38.3381	33.9721	34.0284	1.50168	7.67202e-14	5.11529e-12	cellulose-synthase like D2(CSLD2)
AT5G40460	0.867248	0.487483	1.04758	1.6846	2.57413	2.84183	2.65919	3.52285	1.50155	0.000199352	0.00389379	cyclin-dependent kinase inhibitor SMR3-like protein
AT4G39640	8.17627	11.5777	14.4487	13.2747	28.9379	36.5578	36.1543	33.1509	1.501	6.56657e-11	3.30327e-09	gamma-glutamyl transpeptidase 1(GGT1)
AT2G18690	29.2125	44.5551	76.2562	86.108	98.19	176.827	206.302	190.435	1.50035	1.66052e-05	0.000414478	transmembrane protein(AT2G18690)
AT3G10300	14.6435	17.747	18.8823	21.11	57.0274	60.1901	54.024	36.8267	1.49714	5.33934e-12	2.96665e-10	Calcium-binding EF-hand family protein(AT3G10300)
AT2G40270	10.7337	8.91647	9.56644	11.4068	28.7253	27.6561	31.7663	27.115	1.49647	1.31986e-13	8.59617e-12	Protein kinase family protein(AT2G40270)
AT3G57880	6.04992	5.05399	6.20617	5.32582	21.6603	15.7753	15.3012	11.8171	1.49611	6.00766e-15	4.47594e-13	Calcium-dependent lipid-binding (CaLB domain) plant phosphoribosyltransferase family protein(AT3G57880)
AT2G22470	49.7514	59.9823	95.4165	66.2457	147.697	210.129	238.153	167.753	1.49415	1.58606e-09	6.93249e-08	arabinogalactan protein 2(AGP2)
AT1G68690	2.33906	3.54189	4.21344	5.37809	10.87	12.4432	10.8571	10.1075	1.49293	1.01759e-09	4.63311e-08	Protein kinase superfamily protein(PERK9)
AT4G25350	0.418877	0.343982	0.0993883	0.381402	1.13969	0.897625	0.88301	0.638072	1.49004	0.000138552	0.00281818	EXS (ERD1/XPR1/SYG1) family protein
AT3G11820	22.4226	27.7665	33.1612	34.3656	74.509	87.2132	81.446	88.0803	1.48825	4.28218e-11	2.19912e-09	syntaxin of plants 121(SYP121)
AT4G01090	5.46006	5.86849	5.31705	5.41349	14.8082	16.0257	16.0466	15.0173	1.48725	7.55923e-17	7.05431e-15	hypothetical protein (DUF3133)
AT5G58430	24.228	25.8872	26.8778	28.8684	69.3116	74.8675	73.3147	79.1894	1.48593	6.24765e-13	3.71254e-11	exocyst subunit exo70 family protein B1(EXO70B1)
AT1G42990	22.3202	23.47	29.1867	27.2449	59.4257	69.4792	83.5471	72.5335	1.481	6.6913e-12	3.70736e-10	basic region/leucine zipper motif 60(BZIP60)
AT4G38560	1.48097	1.10995	1.61855	1.0025	2.55481	3.906	5.19558	2.78006	1.47685	1.13905e-06	3.49515e-05	S-adenosyl-L-methionine-dependent methyltransferases superfamily protein
AT4G18950	9.85799	13.9062	11.7382	14.6554	29.442	36.2352	35.8353	38.2938	1.47618	7.99295e-11	3.96003e-09	Integrin-linked protein kinase family(AT4G18950)
AT4G18950	9.85799	13.9062	11.7382	14.6554	29.442	36.2352	35.8353	38.2938	1.47618	7.99295e-11	3.96003e-09	phospholipase-like protein (PEARLI 4) family protein
AT1G17830	1.36073	1.07867	1.35769	1.42325	2.62886	3.22078	4.89808	3.72039	1.47618	1.66359e-07	5.65131e-06	hypothetical protein (DUF789)
AT1G77500	4.3405	3.16836	4.05087	4.87142	12.0116	12.7622	11.0569	10.2361	1.47471	8.42357e-14	5.5974e-12	DUF630 family protein, putative (DUF630 and DUF632)
AT3G15210	42.9487	69.2145	72.5626	70.8534	189.149	144.606	171.877	204.544	1.47404	1.23467e-09	5.53181e-08	ethylene responsive element binding factor 4(ERF4)
AT1G63090	7.04768	6.73106	9.12557	8.31174	23.6848	20.0484	25.1475	18.3529	1.47324	1.02156e-14	7.44187e-13	phloem protein 2-A11(PP2-A11)
AT3G15530	16.3175	16.8686	16.0242	14.8983	42.0592	47.7432	45.5629	42.4465	1.47297	2.03142e-15	1.63086e-13	S-adenosyl-L-methionine-dependent methyltransferases superfamily protein(AT3G15530)
AT3G28180	24.6418	21.799	19.9548	21.8883	57.3016	65.4661	63.9447	58.4085	1.47215	1.46135e-13	9.48625e-12	Cellulose-synthase-like C4(CSLC04)
AT1G61260	5.63202	4.90696	7.7264	6.01702	16.9739	15.1693	19.6494	15.5465	1.4718	2.35097e-13	1.48686e-11	cotton fiber (DUF761)(AT1G61260)
AT4G24110	4.73942	12.1105	23.0415	33.4429	29.1506	45.1531	47.1715	82.5087	1.47161	0.000623142	0.00422275	NADP-specific glutamate dehydrogenase(AT4G24110)
AT4G36550	3.5409	3.89925	2.5874	4.26078	10.3884	9.94504	10.5119	8.97379	1.46284	1.29766e-12	7.46309e-11	ARM repeat superfamily protein(AT4G36550)
AT5G65470	13.5447	8.56952	8.24945	6.65212	39.9574	25.6788	26.9901	11.1038	1.4619	4.38633e-07	1.42839e-05	O-fucosyltransferase family protein(AT5G65470)
AT5G41100	4.84253	4.7979	4.79159	5.62888	13.2188	14.7195	15.1451	12.3728	1.4573	8.76495e-15	6.45685e-13	hydroxyproline-rich glycoprotein family protein
AT5G04340	17.1311	32.6751	29.4477	42.4172	36.87	69.099	88.0019	134.249	1.45253	0.00011705	0.00243368	ZAT6
AT4G13820	0.758621	0.407884	0.594784	1.24936	1.82246	1.56587	1.71383	3.1151	1.44942	0.000299687	0.00557667	Leucine-rich repeat (LRR) family protein
AT3G44720	25.2604	27.1226	35.8899	54.5032	58.8411	81.9158	102.22	143.112	1.43965	1.88592e-05	0.000466006	arogenate dehydratase 4
AT5G64850	3.75805	5.11057	3.20554	3.60375	13.8191	13.2156	12.8358	3.71978	1.43837	2.45862e-06	7.10389e-05	sorbin/SH3 domain protein
AT5G53750	5.03065	5.1842	9.59883	7.5325	19.6538	18.9347	24.8878	11.6543	1.43804	1.38813e-08	5.37462e-07	CBS domain-containing protein
AT4G39580	2.55184	3.74736	5.48971	7.51793	8.83018	12.6381	14.9653	16.1534	1.43726	1.89793e-05	0.000468386	Galactose oxidase/kelch repeat superfamily protein(AT4G39580)
AT1G19025	1.05857	0.654531	0.642998	0.616875	1.63063	1.89852	1.31237	3.05303	1.43336	0.000160379	0.00320254	DNA repair metallo-beta-lactamase family protein
AT5G37750	0.588645	0.34122	0.13967	0.357321	1.3552	1.03502	0.603674	0.896677	1.43102	0.00338567	0.0451782	Chaperone DnaJ-domain superfamily protein
AT5G59220	2.45926	0.701814	1.2209	1.46986	9.12222	1.26398	2.75917	2.99694	1.43069	0.00292994	0.0400201	PP2C protein (Clade A protein phosphatases type 2C)
AT4G13340	70.3461	68.0105	68.4459	60.4463	174.881	227.274	174.138	146.001	1.42897	2.3824e-12	1.35041e-10	Leucine-rich repeat (LRR) family protein(LRX3)
AT4G29440	4.99474	4.30108	4.19932	4.36375	13.5755	12.5117	12.1209	10.1446	1.42851	3.96005e-16	3.41624e-14	Regulator of Vps4 activity in the MVB pathway protein
AT4G37260	71.1195	71.894	62.1464	64.3077	136.555	198.264	222.937	165.497	1.4277	7.68947e-11	3.8193e-09	myb domain protein 73(MYB73)
AT1G07000	12.6778	14.589	16.96	17.5903	35.3786	41.8938	43.8062	45.0409	1.42597	6.92209e-11	3.47323e-09	exocyst subunit exo70 family protein B2(EXO70B2)
AT5G61600	32.2594	41.5372	26.6179	27.6415	60.9531	79.4347	90.8661	106.839	1.42452	7.59355e-09	3.05435e-07	ethylene response factor 104
AT5G18270	4.21151	4.70566	5.30051	6.18001	11.5737	17.2249	16.5667	10.0414	1.4231	5.11103e-10	2.38786e-08	NAC domain containing protein 87(ANAC087)
AT5G05365	1.39393	1.61604	3.74842	2.48204	5.1541	7.96561	8.15358	3.65691	1.41886	0.000147813	0.00299109	Heavy metal transport/detoxification superfamily protein(AT5G05365)
AT3G10720	15.6716	17.3826	19.0341	12.5495	54.4702	57.4784	35.9369	26.7673	1.41864	7.65694e-10	3.52703e-08	Plant invertase/pectin methylesterase inhibitor superfamily(AT3G10720)
AT5G47230	9.2854	15.4354	9.72195	14.8158	25.7883	30.9038	36.0746	38.8408	1.417	9.49363e-09	3.71973e-07	ethylene responsive element binding factor 5(ERF5)
AT4G39320	1.23706	0.956111	0.80718	0.675829	2.52435	3.33065	2.96016	1.09923	1.41625	0.000272158	0.00514225	microtubule-associated protein-like protein
AT5G42050	89.5902	70.8091	90.7516	117.985	249.772	225.937	254.067	258.641	1.40853	2.42049e-09	1.03497e-07	DCD (Development and Cell Death) domain protein
AT4G23190	5.38093	7.89185	9.66023	15.8044	26.5673	23.9382	25.2055	28.7379	1.40213	2.58853e-06	7.45445e-05	cysteine-rich RLK (RECEPTOR-like protein kinase) 11(CRK11)
AT5G22355	0.211715	0.294539	0.562623	0.452375	1.45339	1.07955	1.23517	0.344003	1.40064	0.000768404	0.00807814	Cysteine/Histidine-rich C1 domain family protein(AT5G22355)
AT3G16720	23.3324	23.1657	16.5362	15.2061	45.0847	48.4699	53.5346	56.6692	1.39825	4.49543e-11	2.30262e-09	TOXICOS EN LEVADURA 2(ATL2)
AT5G35580	2.43654	2.92218	4.02694	3.79448	7.35034	8.82686	9.30568	9.25754	1.39753	1.7516e-09	7.57193e-08	Protein kinase superfamily protein(AT5G35580)
AT1G31290	0.451171	0.415127	0.183516	0.312996	0.809377	0.84996	1.05758	0.894535	1.3974	3.26529e-05	0.000761863	ARGONAUTE 3
AT4G17500	27.5178	62.1833	60.1991	70.0683	74.1784	133.235	179.345	188.322	1.39725	4.39316e-05	0.00100126	ethylene responsive element binding factor 1
AT2G27660	7.10451	12.3991	8.99045	8.16148	16.3402	30.4909	31.0587	18.5025	1.39268	2.42468e-08	9.11874e-07	Cysteine/Histidine-rich C1 domain family protein
AT4G01540	2.41224	4.85389	5.2894	3.55468	8.56534	9.54327	14.7861	9.29196	1.39014	9.38806e-08	3.27982e-06	NAC with transmembrane motif1(NTM1)
AT3G02140	4.22916	8.86632	8.73016	3.54273	14.3835	20.5888	20.3364	10.9518	1.38857	6.48676e-07	2.04468e-05	AFP2 (ABI five-binding protein 2) family protein
AT4G35180	1.10964	1.98327	2.6987	3.16581	2.93204	7.83481	5.50019	7.18378	1.38604	0.000104198	0.0022061	LYS/HIS transporter 7(LHT7)
AT5G63770	3.0892	3.49616	4.06632	3.53612	12.4538	9.71572	8.59906	6.81586	1.38557	1.08681e-12	6.30572e-11	diacylglycerol kinase 2
AT1G50740	9.42609	10.33	12.8185	15.7821	35.1574	32.5294	33.2806	27.2172	1.38382	6.96058e-11	3.48365e-09	Transmembrane proteins 14C(AT1G50740)
AT5G57100	3.67323	2.40886	1.90158	1.98198	8.10717	6.58912	5.91899	5.42583	1.38354	2.08708e-09	8.94351e-08	Nucleotide/sugar transporter family protein(AT5G57100)
AT1G77390	0.802006	0.676216	0.657381	0.601906	2.5636	2.17935	1.52866	0.962542	1.38168	3.06213e-05	0.000719583	CYCLIN A1;2
AT1G72900	33.1189	32.6666	38.9223	39.9466	62.159	87.5072	104.686	118.08	1.37966	5.46054e-08	1.97796e-06	Toll-Interleukin-Resistance (TIR) domain-containing protein(AT1G72900)
AT1G75230	5.14922	3.33192	3.94945	3.40192	11.7043	12.2912	12.9902	4.68193	1.37697	8.24622e-08	2.89634e-06	DNA glycosylase superfamily protein
AT2G48010	6.06034	6.51686	8.6456	8.18925	13.8656	18.4327	20.8628	22.5535	1.37352	3.18072e-09	1.33965e-07	receptor-like kinase in in flowers 3(RKF3)
AT3G25240	4.44288	1.98108	2.27053	1.99158	2.93266	4.80734	7.0876	11.7135	1.36972	0.00141984	0.0215485	sulfate/thiosulfate import ATP-binding protein, putative (DUF506)
AT3G57640	2.19779	1.98985	2.44349	1.28074	3.89014	5.1893	6.52558	4.65513	1.36692	1.18804e-06	3.6285e-05	Protein kinase superfamily protein
AT4G21830	6.97375	12.2048	32.1807	23.9785	47.1757	35.0946	50.0535	61.5403	1.36558	0.000203086	0.00394713	methionine sulfoxide reductase B7
AT3G19030	60.8128	91.3178	65.9623	43.3133	178.269	189.584	190.242	116.064	1.36461	1.41291e-09	6.2684e-08	transcription initiation factor TFIID subunit 1b-like protein
AT2G43320	1.64744	2.12947	3.1541	3.03458	6.03992	5.61859	7.53479	6.57669	1.36441	3.04097e-08	1.13068e-06	S-adenosyl-L-methionine-dependent methyltransferases superfamily protein(AT2G43320)
AT2G32150	19.4133	22.4886	18.1157	15.6898	50.9785	51.1607	53.8544	39.3349	1.36415	1.17589e-12	6.8025e-11	Haloacid dehalogenase-like hydrolase (HAD) superfamily protein
AT3G07360	12.8644	12.6185	14.1971	13.9058	36.3883	33.2906	35.9213	32.769	1.36337	2.31829e-13	1.47091e-11	plant U-box 9(PUB9)
AT5G08240	9.71351	12.4398	14.8469	20.5137	33.2841	32.5201	39.5372	43.5865	1.36148	1.93636e-07	6.52162e-06	transmembrane protein(AT5G08240)
AT1G52565	2.02176	1.30217	2.39854	1.14543	4.30193	3.85109	4.68429	4.61958	1.36102	8.64724e-06	0.00022468	cytochrome P450 family protein
AT4G27720	11.7849	11.8882	9.0516	6.14401	34.4639	28.4285	27.3404	10.7287	1.35844	9.30596e-07	2.89161e-05	Major facilitator superfamily protein(AT4G27720)
AT2G17480	7.35421	6.31135	6.55964	6.30658	18.5732	17.9909	18.3631	13.4881	1.35783	2.92334e-14	2.03178e-12	Seven transmembrane MLO family protein(MLO8)
AT4G30210	33.3022	40.8245	42.235	53.9436	100.149	115.173	103.024	120.274	1.35576	1.3133e-08	5.10498e-07	P450 reductase 2
AT1G50040	2.2359	2.6673	1.66075	0.377667	4.27267	5.38428	5.18414	2.76422	1.35103	0.000342585	0.00625655	formin-like protein, putative (DUF1005)
AT3G03050	11.1691	8.67763	8.51364	8.80677	30.3321	24.9247	21.5516	18.8317	1.34959	1.58228e-11	8.50325e-10	cellulose synthase-like D3(CSLD3)
AT2G23120	134.547	88.6534	94.5096	78.8525	299.223	300.929	265.927	152.363	1.34774	6.18619e-09	2.50879e-07	Late embryogenesis abundant protein, group 6
AT3G06020	2.39873	1.29777	1.82129	1.94144	5.08733	4.35828	5.75816	3.73516	1.34486	4.39103e-06	0.000119954	FANTASTIC four-like protein (DUF3049)
AT2G41110	1.30595	1.48435	0.65619	0.820722	3.087	3.647	2.24091	2.02835	1.34373	0.000140066	0.0028431	calmodulin 2
AT2G21500	5.99682	6.17104	7.15507	9.31893	20.4832	17.9553	20.4607	14.9986	1.34278	2.29196e-10	1.09952e-08	RING/U-box superfamily protein(AT2G21500)
AT4G20830	14.0215	18.2403	27.6211	27.1175	41.1527	61.814	60.416	57.9914	1.34228	5.23559e-07	1.68818e-05	FAD-binding Berberine family protein(AT4G20830)
AT5G46510	3.18321	2.43841	3.37028	2.85806	8.96593	8.48264	7.68646	5.20095	1.34129	4.75778e-12	2.65102e-10	Disease resistance protein (TIR-NBS-LRR class) family(AT5G46510)
AT3G19200	1.77684	2.44143	2.99801	4.41019	7.52025	7.20305	6.20899	8.82163	1.34121	3.60916e-05	0.000834179	hypothetical protein
AT1G01120	23.0053	15.4677	12.5147	11.2172	45.0171	43.8212	37.7228	30.7227	1.33824	1.67077e-09	7.25437e-08	3-ketoacyl-CoA synthase 1
AT4G31000	3.28777	2.2818	3.91641	2.11794	10.6446	7.13763	7.18687	4.53125	1.33608	5.02069e-08	1.83213e-06	Calmodulin-binding protein(AT4G31000)
AT3G54150	2.79581	6.60786	9.03723	14.9544	12.7545	21.0884	20.6845	30.4496	1.33448	0.000102775	0.00746416	S-adenosyl-L-methionine-dependent methyltransferases superfamily protein(AT3G54150)
AT4G18340	3.22368	5.6406	5.6517	4.1746	11.6197	12.7928	10.9791	11.7763	1.33404	1.9754e-10	9.49977e-09	Glycosyl hydrolase superfamily protein(AT4G18340)
AT5G62620	4.32853	3.27858	4.51899	4.28811	9.6633	11.0358	11.2587	9.46549	1.3339	2.24362e-12	1.27543e-10	Galactosyltransferase family protein(AT5G62620)
AT1G09932	4.47307	4.6184	7.16202	9.2526	13.4925	15.3098	20.3879	15.8468	1.33251	5.89356e-07	1.87878e-05	Phosphoglycerate mutase family protein
AT4G21850	22.852	34.8148	47.9653	27.032	78.4867	78.6873	104.959	70.5874	1.33118	2.43243e-08	9.13044e-07	methionine sulfoxide reductase B9
AT3G50280	2.31468	1.66122	3.08605	2.35516	6.18249	5.5719	6.27985	5.54075	1.327	6.26774e-08	2.24146e-06	HXXXD-type acyl-transferase family protein(AT3G50280)
AT3G50260	12.0803	17.1429	19.9233	25.4852	34.6505	48.4882	55.422	49.9764	1.3269	3.30635e-07	1.09482e-05	cooperatively regulated by ethylene and jasmonate 1(CEJ1)
AT3G14050	14.7968	16.1756	17.4042	26.7573	34.2465	44.8216	50.8839	58.7615	1.3239	2.10875e-06	6.20913e-05	RELA/SPOT homolog 2(RSH2)
AT1G74950	30.839	22.9642	26.9353	31.146	90.8334	70.6176	73.036	49.994	1.32044	8.44867e-10	3.87359e-08	TIFY domain/Divergent CCT motif family protein(TIFY10B)
AT1G72450	23.331	27.863	36.5311	37.6707	76.6117	87.3769	89.2521	63.3822	1.31643	1.01914e-08	3.98518e-07	jasmonate-zim-domain protein 6(JAZ6)
AT2G38250	0.739207	1.18074	1.4967	3.78118	4.12564	3.76928	4.94157	5.45497	1.30671	3.66964e-05	0.00922222	Homeodomain-like superfamily protein(AT2G38250)
AT3G55050	6.64468	5.95732	5.17126	5.16284	14.5373	15.8115	13.6892	12.7759	1.30662	2.41947e-13	1.52527e-11	Protein phosphatase 2C family protein(AT3G55050)
AT4G37240	7.24796	5.33513	5.89627	4.02256	10.8835	14.059	22.9676	7.71099	1.30601	2.19503e-05	0.000535659	HTH-type transcriptional regulator
AT5G53290	2.08053	1.51344	0.813076	1.42637	4.5081	3.33542	4.29519	2.42354	1.30449	4.49339e-05	0.00102056	cytokinin response factor 3
AT1G14040	2.39352	3.50684	4.20754	3.51734	7.40534	9.149	6.28008	10.5048	1.30032	4.74835e-08	1.73921e-06	EXS (ERD1/XPR1/SYG1) family protein(AT1G14040)
AT5G52570	0.534421	0.540142	0.429182	0.479122	0.860392	1.30109	1.27414	1.46117	1.2996	0.000305305	0.00565979	beta-carotene hydroxylase 2
AT2G37940	15.3258	16.7935	20.6488	21.7634	38.3014	52.4254	49.0655	44.361	1.29749	6.17452e-09	2.50879e-07	Inositol phosphorylceramide synthase 2(AtIPCS2)
AT2G28400	9.35302	8.22597	13.9275	12.9995	26.1904	20.1315	31.5318	31.1968	1.29561	8.99519e-08	3.15377e-06	senescence regulator (Protein of unknown function, DUF584）
AT4G32020	71.7708	85.7945	95.5431	83.9358	212.836	206.084	213.728	195.882	1.29415	1.54791e-10	7.49899e-09	serine/arginine repetitive matrix-like protein
AT1G18570	15.8789	20.442	28.2172	42.1414	34.5871	59.1919	67.3592	99.3504	1.29288	0.000381317	0.00686824	myb domain protein 51(MYB51)
AT2G32020	0.807993	1.48317	2.77987	3.13901	3.80492	5.68278	5.70829	5.12836	1.29189	7.77139e-05	0.0070948	Acyl-CoA N-acyltransferases (NAT) superfamily protein
AT2G21120	9.57323	10.0091	10.9677	12.9689	23.6284	27.4824	24.3729	30.9275	1.28921	6.17562e-09	2.50879e-07	magnesium transporter, putative (DUF803)(AT2G21120)
AT4G19230	2.5558	1.94793	3.16688	4.48191	7.42936	6.45995	7.3778	8.65162	1.28846	2.21473e-06	6.44402e-05	cytochrome P450, family 707, subfamily A, polypeptide 1(CYP707A1)
AT1G65486	4.60147	4.80778	6.14645	3.72426	12.9121	14.9829	13.9044	5.71134	1.28657	1.84994e-06	5.47989e-05	transmembrane protein
AT5G43890	1.0128	1.07118	1.01183	1.08721	2.27591	2.90552	2.13805	2.86903	1.28018	2.0655e-05	0.000507829	Flavin-binding monooxygenase family protein
AT1G28600	11.4952	16.4578	15.1774	14.378	28.1248	44.6008	39.1314	28.3874	1.27873	4.46844e-09	1.85031e-07	GDSL-like Lipase/Acylhydrolase superfamily protein(AT1G28600)
AT3G52430	8.34837	6.73966	6.89225	7.21967	11.4888	16.2122	23.1435	19.2787	1.27805	7.02677e-08	2.48578e-06	alpha/beta-Hydrolases superfamily protein
AT4G21840	2.0649	1.86194	4.18087	4.07787	7.49096	5.20403	9.0352	7.89856	1.27543	6.59402e-05	0.00146221	methionine sulfoxide reductase B8
AT1G78230	2.51102	2.29609	1.84613	1.85485	8.94158	6.12521	4.22337	1.86761	1.27414	0.000108162	0.00227534	Outer arm dynein light chain 1 protein
AT3G25400	2.63152	2.34678	4.16259	4.06311	8.07781	7.83031	8.30371	7.81155	1.27238	6.48319e-07	2.04468e-05	dCTP pyrophosphatase-like protein
AT4G26690	27.8806	25.2042	23.6589	21.8	72.3417	72.0407	53.2369	42.5632	1.27061	7.39162e-10	3.42084e-08	PLC-like phosphodiesterase family protein(SHV3)
AT3G47570	4.50567	5.20262	7.44488	6.06323	12.4295	15.6299	13.1137	14.6089	1.2663	1.49741e-09	6.59562e-08	Leucine-rich repeat protein kinase family protein(AT3G47570)
AT1G75000	5.02249	2.67192	4.27155	11.5299	11.7404	14.6802	13.6163	17.686	1.26517	3.97957e-05	0.00233139	GNS1/SUR4 membrane protein family(AT1G75000)
AT2G31865	4.53128	3.99201	6.94713	8.46336	11.2478	15.4611	16.2337	14.9955	1.26283	1.96112e-06	5.79179e-05	poly(ADP-ribose) glycohydrolase 2(PARG2)
AT1G19050	2.78395	4.80378	2.0892	1.50914	11.0028	8.99318	4.95757	2.49843	1.26203	0.000235719	0.00918339	response regulator 7(ARR7)
AT3G21070	7.9213	7.20492	7.0367	7.57617	18.7421	19.9791	19.1531	14.053	1.2618	1.34213e-11	7.27225e-10	NAD kinase 1(NADK1)
AT1G18200	1.84851	2.36628	2.35748	1.79534	5.51306	4.41829	5.26585	4.92767	1.26079	1.8938e-07	6.38922e-06	Rab GTPase-like A1I protein(RABA6b)
AT3G02800	2.54209	1.7363	3.53485	4.19151	5.04823	6.28885	4.63466	12.2474	1.25354	4.57602e-05	0.00527002	Tyrosine phosphatase family protein
AT4G28400	11.8776	10.1125	11.8014	13.4286	26.374	29.0833	28.8874	28.3176	1.25002	1.15852e-10	5.65435e-09	Protein phosphatase 2C family protein(AT4G28400)
AT5G17680	0.291912	0.347102	0.383609	0.370751	1.10911	0.987056	0.716429	0.547281	1.2495	0.000149032	0.00301085	disease resistance protein (TIR-NBS-LRR class)(AT5G17680)
AT3G06500	16.8954	15.4344	23.4363	17.963	52.1838	44.0775	42.8785	37.2598	1.24889	1.08046e-09	4.88542e-08	Plant neutral invertase family protein
AT1G63820	0.732436	0.459952	0.82549	0.577987	1.41797	1.2476	1.58573	1.85952	1.24765	0.000345521	0.00630431	CCT motif family protein
AT4G33050	29.7796	38.679	40.9062	54.9278	67.7211	95.507	107.917	119.103	1.24721	6.29541e-06	0.00016824	calmodulin-binding family protein(EDA39)
AT1G64980	9.39013	8.76312	8.58026	6.84003	19.4857	18.6623	20.2159	20.5935	1.24297	2.6032e-12	1.46712e-10	Nucleotide-diphospho-sugar transferases superfamily protein
AT1G24150	5.33419	6.83712	6.10032	7.8194	13.7298	16.2532	17.4569	14.7033	1.241	1.16151e-09	5.21591e-08	formin homologue 4(FH4)
AT5G59490	1.17816	1.27482	1.69963	2.83779	3.70858	3.89453	4.76851	4.35508	1.23953	0.000118012	0.0024485	Haloacid dehalogenase-like hydrolase (HAD) superfamily protein
AT4G39030	3.59683	3.30854	5.5533	7.33115	9.39401	10.5331	12.2147	14.6879	1.236	1.4537e-05	0.000365638	MATE efflux family protein(EDS5)
AT1G64610	3.39592	3.09179	5.02576	5.86975	6.84242	9.28549	9.78546	14.6421	1.23308	2.99114e-05	0.000705428	Transducin/WD40 repeat-like superfamily protein
AT1G31130	44.7507	48.4521	60.5279	59.9561	122.387	124.426	140.422	117.666	1.23179	4.71251e-09	1.93913e-07	polyadenylate-binding protein 1-B-binding protein(AT1G31130)
AT5G02200	1.39141	1.0306	1.65072	1.40769	2.86359	3.92462	3.80515	2.29614	1.23064	4.34139e-05	0.000990613	far-red-elongated hypocotyl1-like protein(FHL)
AT1G30040	1.85373	1.2035	2.04086	2.26852	5.05918	4.82394	4.63014	2.97437	1.22988	2.45958e-06	7.10389e-05	gibberellin 2-oxidase(GA2OX2)
AT2G19710	5.12279	4.97266	6.1063	6.41384	13.8416	13.1056	14.1866	12.2785	1.22987	8.12512e-11	4.0154e-09	Regulator of Vps4 activity in the MVB pathway protein
AT4G10390	1.3714	1.40064	1.90589	1.28439	4.75643	3.27253	3.34861	2.68591	1.22874	4.16632e-06	0.000114292	Protein kinase superfamily protein(AT4G10390)
AT3G11410	18.4571	11.2546	11.6637	10.3594	53.7708	24.4622	28.9157	16.2006	1.22576	1.29041e-05	0.000326714	protein phosphatase 2CA(PP2CA)
AT1G70170	2.26448	3.05034	4.3598	5.71829	7.90804	7.45134	8.6699	12.0238	1.22286	0.000104931	0.002216	matrix metalloproteinase
AT5G57015	5.60709	5.13045	6.06143	4.93298	14.5033	12.2021	13.9129	10.2393	1.22044	2.80905e-12	1.57411e-10	casein kinase I-like 12(ckl12)
AT1G80120	2.98481	1.58602	2.95089	1.69106	6.7676	5.57621	6.6322	2.58911	1.21964	0.000112757	0.00235939	LURP-one-like protein (DUF567)
AT4G33420	8.07209	10.0441	12.3339	9.84159	25.9287	24.5612	23.9017	19.9994	1.21963	2.57007e-11	1.35309e-09	Peroxidase superfamily protein(AT4G33420)
AT2G19620	1.35549	1.79596	1.04144	0.877666	4.10682	2.8657	3.73634	1.27821	1.21568	0.00016955	0.00336857	N-MYC downregulated-like 3
AT1G08920	7.36612	6.36301	9.22726	9.88969	17.2306	19.1659	22.9341	17.4086	1.21359	2.36536e-08	8.9127e-07	ERD (early response to dehydration) six-like 1(ESL1)
AT4G09640	3.38854	2.50411	1.49517	1.90536	6.86804	5.33091	5.52757	3.9543	1.2126	6.46992e-07	2.04468e-05	magnesium transporter, putative (DUF803)(AT4G09640)
AT4G30470	7.82269	7.54425	9.46125	8.10195	20.5742	17.7106	21.614	16.6968	1.21256	2.42745e-11	1.28694e-09	NAD(P)-binding Rossmann-fold superfamily protein
AT1G01470	46.0879	40.8288	50.2006	35.7313	104.469	108.7	138.078	52.9619	1.21227	5.72409e-07	1.82771e-05	Late embryogenesis abundant protein
AT3G24550	32.5078	28.5192	32.3471	31.0363	78.4995	76.6323	73.3161	61.6496	1.21211	3.15856e-10	1.50062e-08	proline extensin-like receptor kinase 1(PERK1)
AT4G25020	0.758722	0.90217	1.55098	0.793583	1.90555	2.46288	2.76656	2.1337	1.21194	0.000272514	0.00514403	D111/G-patch domain-containing protein
AT1G65510	2.03606	2.45883	2.53628	2.34827	5.53974	7.83125	6.26412	2.45536	1.21182	6.7673e-05	0.0012725	transmembrane protein
AT1G14780	1.2051	1.48583	1.98795	1.72779	3.53109	4.08652	4.47268	2.82643	1.20784	5.6481e-07	1.80638e-05	MAC/Perforin domain-containing protein
AT3G59310	2.7465	2.72925	2.70824	1.66286	7.55484	6.30301	5.365	3.65849	1.20637	1.72483e-07	5.84925e-06	solute carrier family 35 protein (DUF914)(AT3G59310)
AT3G17800	6.53131	6.90014	7.09073	9.26416	16.9936	16.8955	20.9455	14.6015	1.20397	4.69922e-09	1.93913e-07	alanine-tRNA ligase, putative (DUF760)(AT3G17800)
AT5G15130	2.73652	7.00605	5.12948	4.01993	9.90833	13.4124	11.7245	8.68439	1.203	1.14582e-06	3.50932e-05	WRKY DNA-binding protein 72(WRKY72)
AT4G29670	31.3434	31.9832	41.4694	30.7764	79.8731	83.4021	79.392	69.4064	1.20168	5.57547e-10	2.59867e-08	atypical CYS HIS rich thioredoxin 2
AT5G13100	13.687	12.5282	12.5025	8.84708	33.202	27.3513	28.8713	20.1614	1.19964	9.40794e-11	4.62612e-09	membrane lipoprotein lipid attachment site-like protein, putative (DUF1223)
AT4G02410	11.0945	10.0197	9.06403	10.657	22.5567	21.9727	26.3027	22.9875	1.19804	1.3366e-10	6.50733e-09	Concanavalin A-like lectin protein kinase family protein(AT4G02410)
AT1G24145	5.60229	3.90307	6.96464	8.42995	9.90866	10.9604	20.9313	15.3851	1.19795	9.09965e-05	0.00194756	transmembrane protein
AT2G12400	9.03146	6.35524	5.55241	4.2942	17.0403	15.2164	15.065	10.5406	1.19681	1.71947e-08	6.56705e-07	plasma membrane fusion protein(AT2G12400)
AT5G11210	0.581051	1.03486	0.935102	2.08559	2.15726	2.22101	2.46415	3.89961	1.19644	0.000690413	0.00509339	glutamate receptor 2.5(GLR2.5)
AT2G25690	1.89161	1.64866	1.79532	1.25086	4.91931	3.32603	4.03575	2.86104	1.19569	1.11673e-06	3.44278e-05	DUF581 family protein, putative (DUF581)
AT1G64700	2.47345	1.51344	2.05409	1.20115	4.74537	4.07725	3.85187	3.76778	1.19061	0.00011322	0.00236655	DUF4228 domain protein
AT3G22910	1.31971	1.62272	2.36273	2.21394	3.79158	4.24538	5.87844	3.38097	1.18951	5.92658e-06	0.000158623	ATPase E1-E2 type family protein / haloacid dehalogenase-like hydrolase family protein(AT3G22910)
AT5G65160	0.876248	1.22425	1.11952	1.63662	2.28536	2.7555	2.73426	3.35406	1.18902	5.48491e-05	0.00122873	tetratricopeptide repeat (TPR)-containing protein
AT1G13210	16.239	17.6789	22.2444	34.7383	40.3755	54.3962	52.4794	62.0898	1.18869	4.32725e-05	0.000988532	autoinhibited Ca2+/ATPase II(ACA.l)
AT5G01710	25.9872	29.4468	26.1226	22.2548	62.0892	65.9573	61.0159	47.7326	1.18498	3.45733e-10	1.63467e-08	methyltransferase(AT5G01710)
AT4G37610	12.8581	21.222	7.87638	5.37343	17.369	31.0303	30.8208	26.1155	1.18389	0.000258	0.004902	BTB and TAZ domain protein 5
AT3G44190	15.1314	18.2395	12.9345	13.5283	35.8217	39.1595	36.8589	25.0339	1.18211	9.52611e-10	4.34731e-08	FAD/NAD(P)-binding oxidoreductase family protein
AT3G15350	5.55908	4.32085	6.14052	5.73472	16.8015	11.0171	14.0861	8.19698	1.18143	3.12823e-08	1.15874e-06	Core-2/I-branching beta-1,6-N-acetylglucosaminyltransferase family protein(AT3G15350)
AT1G21090	2.75361	2.86212	1.80237	2.58219	7.4722	5.92689	5.88587	3.76063	1.18112	2.14422e-06	6.276e-05	Cupredoxin superfamily protein(AT1G21090)
AT3G44326	1.86671	2.30843	1.84255	2.17563	5.00085	4.59515	4.42434	4.70133	1.18067	7.68673e-06	0.000201587	F-box family protein
AT1G61370	0.964195	2.01754	2.27661	3.58596	2.97286	4.11431	3.92309	8.86025	1.17883	0.00360999	0.0478148	S-locus lectin protein kinase family protein
AT5G67340	2.69536	4.78926	6.88325	8.23131	6.88577	10.1137	9.3469	12.9241	1.17814	0.000112473	0.00229661	ARM repeat superfamily protein
AT5G52320	5.7981	3.50554	5.05914	4.22349	13.8183	12.7846	11.3381	4.79597	1.17783	9.3214e-06	0.000240607	cytochrome P450, family 96, subfamily A, polypeptide 4(CYP96A4)
AT2G06050	45.9156	30.2817	61.9194	28.711	113.397	98.5507	100.551	65.0887	1.17749	2.13616e-06	6.26173e-05	oxophytodienoate-reductase 3
AT1G19300	12.5994	7.05011	11.9039	10.2436	25.3913	23.9078	26.8686	18.6425	1.17601	7.98423e-09	3.19841e-07	Nucleotide-diphospho-sugar transferases superfamily protein(PARVUS)
AT1G72140	1.33752	1.333	1.60348	0.854634	3.536	3.52763	3.11232	1.50126	1.17551	4.42156e-05	0.00100657	Major facilitator superfamily protein(AT1G72140)
AT2G24330	4.49349	5.33716	5.83265	4.87768	13.7196	13.0133	11.897	8.22056	1.17412	3.63204e-10	1.71315e-08	integral membrane metal-binding family protein (DUF2296)(AT2G24330)
AT1G55450	41.9472	51.5361	62.3562	68.6067	95.1476	148.724	144.154	120.026	1.16889	2.13052e-06	6.25452e-05	S-adenosyl-L-methionine-dependent methyltransferases superfamily protein(AT1G55450)
AT1G61820	3.58663	6.1486	6.96165	7.70029	14.6971	13.893	12.0702	14.7062	1.16865	1.10944e-06	3.42567e-05	beta glucosidase 46(BGLU46)
AT5G66800	1.8283	1.97831	1.527	1.4916	3.91835	4.43629	3.79996	3.26777	1.16557	1.84228e-05	0.000456371	membrane-associated kinase regulator-like protein
AT5G07070	1.6355	2.21211	1.466	1.32371	4.18366	4.63307	4.09996	2.16838	1.16439	2.88964e-05	0.000684776	CBL-interacting protein kinase 2(CIPK2)
AT3G05580	3.12206	3.08197	4.66471	3.6327	8.20342	9.51154	7.41092	7.43976	1.1638	5.87895e-09	2.39903e-07	Calcineurin-like metallo-phosphoesterase superfamily protein(TOPP9)
AT4G24160	11.545	11.2781	9.2864	11.3116	24.6307	26.8182	25.1842	21.2825	1.16348	6.09769e-10	2.83535e-08	alpha/beta-Hydrolases superfamily protein
AT3G59750	1.05124	0.553972	1.22447	0.696135	2.24017	2.01642	1.7859	1.79544	1.16335	0.000248209	0.00473523	Concanavalin A-like lectin protein kinase family protein
AT5G25440	5.20783	5.69954	9.17368	8.53797	18.0324	16.2627	15.1157	15.2737	1.16327	9.70281e-08	3.37778e-06	Protein kinase superfamily protein(AT5G25440)
AT5G05140	8.52446	8.98628	10.9023	11.8624	22.0412	23.0234	24.7391	21.0886	1.16273	1.58988e-08	6.08391e-07	Transcription elongation factor (TFIIS) family protein(AT5G05140)
AT5G45750	12.3625	16.0427	13.8094	10.9198	30.495	34.0814	34.0402	20.9757	1.16236	1.415e-09	6.2684e-08	RAB GTPase homolog A1C(RABA1c)
AT3G02880	17.1824	18.2766	16.9858	11.566	41.9291	40.9505	36.1649	24.7743	1.16199	1.17111e-08	4.56131e-07	Leucine-rich repeat protein kinase family protein(AT3G02880)
AT5G12940	13.3592	11.0373	11.305	9.45954	22.0925	26.903	32.7546	19.0467	1.15863	5.33454e-09	2.1905e-07	Leucine-rich repeat (LRR) family protein(AT5G12940)
AT3G50950	36.8634	32.0736	35.0159	35.1472	81.6624	89.3189	80.6106	61.5928	1.15827	4.44198e-09	1.84323e-07	HOPZ-ACTIVATED RESISTANCE 1(ZAR1)
AT1G70370	31.598	26.7258	17.3288	14.2227	68.753	58.2451	52.9889	22.4772	1.15412	6.88154e-05	0.00151402	polygalacturonase 2(PG2)
AT5G06740	2.51042	5.85374	5.85559	6.07487	7.12427	11.5963	12.2956	13.9569	1.15351	0.000116654	0.00243058	Concanavalin A-like lectin protein kinase family protein
AT3G09940	7.08753	13.6689	27.4146	17.2416	28.1002	33.33	43.8852	39.3151	1.15308	0.000368694	0.00668373	monodehydroascorbate reductase
AT1G22570	6.79321	12.0542	11.4832	6.94918	17.6671	26.6455	24.7703	13.879	1.15112	1.47732e-06	4.43624e-05	Major facilitator superfamily protein(AT1G22570)
AT1G13530	1.05918	2.21512	2.06965	1.57333	3.18175	3.66994	4.65727	3.92286	1.15057	0.000121892	0.0025131	hypothetical protein (DUF1262)
AT1G12950	3.64936	2.34631	3.55553	2.10154	6.65104	6.98453	9.2441	3.08289	1.14924	2.95189e-05	0.000697007	root hair specific 2(RSH2)
AT3G51450	14.6529	10.8039	20.4823	10.1228	37.6738	34.6578	32.9184	19.4255	1.14714	5.99747e-07	1.90572e-05	Calcium-dependent phosphotriesterase superfamily protein
AT1G01130	0.855341	1.04996	0.620786	1.07507	2.52731	2.30016	1.97222	1.32848	1.1468	0.000437633	0.00774083	CBL-interacting Serine/Threonine-kinase
AT5G40540	2.2845	2.01791	2.40912	2.46532	5.82866	5.13264	5.45421	4.01392	1.14434	6.15338e-08	2.20457e-06	Protein kinase superfamily protein(AT5G40540)
AT1G59590	7.88296	10.0929	7.85951	11.987	17.5318	22.191	22.3564	21.8328	1.13973	4.69297e-07	1.52572e-05	ZCF37(ZCF37)
AT5G02230	3.98881	3.95175	7.08968	4.29671	13.0234	9.94648	12.1976	7.65959	1.13891	3.08889e-07	1.02454e-05	Haloacid dehalogenase-like hydrolase (HAD) superfamily protein
AT5G23130	2.62499	2.7253	2.11951	2.35922	5.41193	6.26884	5.57152	4.49595	1.13707	5.90629e-08	2.13158e-06	Peptidoglycan-binding LysM domain-containing protein
AT1G63720	6.59552	4.89534	6.70688	9.04948	11.8758	12.7934	13.4563	21.2633	1.13299	3.80109e-05	0.000873406	hydroxyproline-rich glycoprotein family protein
AT2G02860	3.93433	3.9804	5.4752	4.80866	10.0107	11.5231	9.93333	8.66422	1.13238	1.91715e-09	8.25129e-08	sucrose transporter 2(SUT2)
AT1G25550	24.6172	33.7458	27.0894	27.8156	50.1024	70.4652	60.8726	65.845	1.13189	1.33323e-07	4.57651e-06	myb-like transcription factor family protein(AT1G25550)
AT1G03730	9.20991	13.4197	15.5476	13.8574	25.3429	27.0118	31.9996	29.6686	1.13161	7.76705e-08	2.73782e-06	pyrroline-5-carboxylate reductase(AT1G03730)
AT1G11210	17.0849	19.9464	21.1412	23.8749	48.7027	43.6662	53.0314	36.6768	1.13161	1.43566e-08	5.52601e-07	cotton fiber protein, putative (DUF761)(AT1G11210)
AT4G21570	27.0528	19.248	24.9158	22.5095	77.8568	49.8269	50.4359	30.9391	1.12943	1.44781e-06	4.38108e-05	organic solute transporter ostalpha protein (DUF300)(AT4G21570)
AT4G27350	3.50819	3.21986	3.3296	3.06656	7.96654	7.47927	7.79516	5.56666	1.12691	8.31448e-09	3.31719e-07	membrane lipoprotein lipid attachment site-like protein, putative (DUF1223)
AT5G18400	9.07897	10.6956	13.8931	11.5758	24.0409	26.9341	23.5162	24.2886	1.12428	9.04124e-09	3.57811e-07	Cytokine-induced anti-apoptosis inhibitor 1, Fe-S biogenesi
AT4G27970	1.51681	1.74175	1.89204	1.80991	2.90248	3.50522	3.19996	5.41327	1.12391	0.000157035	0.00315379	SLAC1 homologue 2
AT3G47210	1.61143	1.95715	0.87394	1.47565	2.62101	4.25007	3.77731	2.38454	1.1224	0.000246281	0.00470302	hypothetical protein (DUF247)
AT5G38280	1.07217	1.00741	1.67603	1.08217	3.46719	2.38423	2.37637	2.32709	1.12161	2.3906e-06	6.92501e-05	PR5-like receptor kinase(PR5K)
AT1G70800	2.0073	1.13772	2.85767	1.62464	6.49779	3.88239	4.51357	1.90257	1.12154	0.000832199	0.0067937	Calcium-dependent lipid-binding (CaLB domain) family protein
AT1G30755	3.14275	3.97474	4.81309	7.56151	7.47452	9.35636	10.6131	15.039	1.12146	0.000301168	0.00559893	elongation factor G, putative (DUF668)
AT3G45650	5.56009	5.72013	5.77622	3.72173	10.5361	11.8901	11.9863	10.5298	1.12133	1.05433e-09	4.7893e-08	nitrate excretion transporter1
AT5G62020	3.70843	4.03693	4.46152	5.42801	8.78909	8.21956	10.5225	10.8737	1.12005	1.53058e-06	4.58218e-05	heat shock transcription factor B2A(HSFB2A)
AT2G32190	1.56723	3.43201	5.28869	4.39732	5.32106	9.56826	11.1912	6.10098	1.11794	0.00058183	0.00370086	cysteine-rich/transmembrane domain A-like protein
AT1G68410	6.18753	5.69945	6.65018	5.73515	14.2392	13.3635	13.3929	11.6777	1.11414	2.80513e-11	1.4635e-09	Protein phosphatase 2C family protein(AT1G68410)
AT4G20170	4.19286	3.73251	4.69002	5.63572	11.1886	9.5116	9.52124	9.61843	1.1138	5.97645e-08	2.15295e-06	glycosyltransferase family protein (DUF23)(GALS3)
AT5G08760	13.2387	14.4224	16.9923	16.6541	30.3994	41.2347	39.1929	23.1753	1.11275	2.0833e-07	7.00451e-06	transmembrane protein
AT5G48657	7.07267	11.174	13.9188	18.1833	16.8924	25.9234	32.9952	33.2718	1.11128	0.000313424	0.00578849	defense protein-like protein(AT5G48657)
AT1G05340	8.41659	7.48089	10.6242	10.0546	19.3065	22.5683	26.163	11.9662	1.11063	2.74708e-06	7.79686e-05	cysteine-rich TM module stress tolerance protein
AT5G53590	9.26338	11.38	13.3265	12.501	17.306	22.5458	28.8886	30.6972	1.10961	5.9275e-06	0.000158623	SAUR-like auxin-responsive protein family
AT3G51710	0.875072	0.835475	0.78167	0.699919	1.80992	1.53864	1.7831	1.77732	1.10826	0.000352057	0.00641761	D-mannose binding lectin protein with Apple-like carbohydrate-binding domain-containing protei
AT5G66080	4.26441	2.15244	2.06496	1.39467	6.81224	5.20277	5.19638	3.9771	1.10737	0.000100172	0.00213233	Protein phosphatase 2C family protein	E3 ubiquitin-protein ligase PUB24-like protein(PUB24)
AT3G59880	1.86223	1.98761	1.93575	2.75606	5.49366	4.5997	4.20353	4.23256	1.10184	0.000156216	0.00314172	hypothetical protein
AT5G01730	0.303697	0.220055	0.126103	0.184351	0.508494	0.550677	0.415267	0.327688	1.10124	0.00345179	0.0459359	SCAR family protein 4
AT4G27480	1.42558	0.979392	1.353	1.80763	2.32061	3.20287	2.99614	3.37799	1.09709	0.000228401	0.00439753	Core-2/I-branching beta-1,6-N-acetylglucosaminyltransferase family protein
AT3G49160	3.14486	4.00341	6.73035	5.00084	8.31139	10.8695	11.2424	9.92549	1.09636	3.62845e-06	0.00010066	pyruvate kinase family protein
AT1G07870	4.76999	3.01638	4.38998	4.29586	11.0603	8.00586	9.72427	6.72296	1.09547	1.08459e-07	3.75972e-06	Protein kinase superfamily protein(AT1G07870)
AT5G03720	1.59664	1.79284	1.42958	1.14109	3.78302	4.07864	3.07572	1.92736	1.09484	1.52622e-05	0.000382897	heat shock transcription factor A3(HSFA3)
AT5G25930	5.01227	6.42819	7.55386	17.7873	15.701	18.3041	18.8036	27.2683	1.09469	1.95344e-05	0.00103817	kinase family with leucine-rich repeat domain-containing protein(AT5G25930)
AT3G23920	26.7977	21.8006	27.272	23.5182	52.1666	48.1505	61.9404	49.6882	1.09418	3.79052e-08	1.39617e-06	beta-amylase 1
AT2G33110	1.37301	1.56057	1.76303	1.88261	2.90743	3.33723	4.08615	3.73188	1.09376	3.53185e-05	0.000819894	vesicle-associated membrane protein 723
AT3G11420	9.33916	6.66293	9.43646	6.75406	24.4659	17.3305	14.9836	12.5191	1.09349	1.33229e-07	4.57651e-06	beta-1,3-N-acetylglucosaminyltransferase lunatic protein, putative (DUF604)(AT3G11420)
AT4G18253	5.54866	6.6637	8.26387	13.0996	9.79065	17.186	23.4228	21.5857	1.09234	7.08947e-05	0.00560174	receptor Serine/Threonine kinase-like protein
AT2G17220	10.0683	9.93037	10.9463	11.749	21.3868	22.0297	27.0205	20.9833	1.09186	1.39253e-08	5.38107e-07	Protein kinase superfamily protein(Kin3)
AT5G44070	22.6639	21.6785	30.2297	27.4486	50.8087	64.3485	56.1844	47.1438	1.08918	2.19612e-07	7.37124e-06	phytochelatin synthase 1 (PCS1)
AT3G05500	13.8071	12.7206	19.7512	13.4099	34.7187	33.073	34.9772	24.6899	1.08867	2.23586e-08	8.45715e-07	Rubber elongation factor protein (REF)
AT5G16830	5.6003	7.02234	6.50461	6.80852	13.0489	13.9098	16.2793	12.2097	1.08828	6.54207e-09	2.64222e-07	syntaxin of plants 21(SYP21)
AT2G27310	14.7191	15.1055	20.6359	24.024	28.173	35.1698	56.1206	39.3229	1.08534	3.60217e-05	0.000833542	F-box family protein
AT1G21010	6.12441	8.54662	7.75018	5.28734	14.171	18.0972	17.8343	9.07011	1.08453	3.62729e-06	0.00010066	poly polymerase
AT5G64260	131.866	198.18	261.939	204.565	316.317	437.133	520.087	411.133	1.08423	2.35768e-05	0.000571804	EXORDIUM like 2(EXL2)
AT3G46110	2.79997	1.6617	4.27088	3.35073	5.77645	5.40673	5.46946	8.63189	1.08172	0.000375897	0.00678928	UPSTREAM OF FLC-like protein (DUF966)
AT4G35600	6.93483	5.83987	8.77573	5.96465	13.9221	15.0448	15.7885	13.2441	1.08073	4.31004e-09	1.79227e-07	Protein kinase superfamily protein(CST)
AT1G74440	2.45028	1.7813	2.8321	2.92174	4.69162	5.07616	6.03746	5.32157	1.08007	1.55089e-06	4.63594e-05	ER membrane protein, putative (DUF962)(AT1G74440)
AT1G74380	13.2597	13.0845	17.2749	11.3576	33.8345	32.1757	28.6795	21.7635	1.07628	8.04085e-09	3.21454e-07	xyloglucan xylosyltransferase 5(XXT5)
AT2G41100	27.553	45.2912	59.2056	42.8867	62.1442	108.989	97.4468	97.2926	1.07487	5.82701e-05	0.00129945	Calcium-binding EF hand family protein(TCH3)
AT1G72280	1.97385	1.88757	3.33395	3.86664	5.34948	5.50005	6.61787	6.01349	1.07382	6.63719e-05	0.00146682	endoplasmic reticulum oxidoreductins 1
AT4G18205	20.9816	34.9795	32.3115	40.644	48.5828	74.3939	68.4972	79.9468	1.073	5.27749e-05	0.0011904	Nucleotide-sugar transporter family protein(AT4G18205)
AT2G41480	3.8233	2.55021	5.86551	3.20465	16.2669	6.12394	6.11114	4.62728	1.07277	0.000661106	0.00471429	peroxidase superfamily protein(AT2G41480)
AT1G52890	7.13468	6.70278	13.8348	17.2042	19.0002	15.0863	31.2297	29.544	1.07236	0.000433627	0.00174094	NAC domain containing protein 19(NAC019)
AT5G35940	2.28638	2.43742	5.05083	2.06747	7.5904	3.5003	7.2948	6.24505	1.06984	0.000409213	0.00730383	Mannose-binding lectin superfamily protein
AT5G19100	0.86701	1.20619	3.34635	1.96483	4.25826	3.45546	4.95288	2.93491	1.06887	0.000303485	0.00423161	Eukaryotic aspartyl protease family protein(AT5G19100)
AT5G51920	1.426	1.65321	1.25673	1.38498	3.75197	3.08939	3.06409	2.22392	1.0671	6.05914e-05	0.00134969	Pyridoxal phosphate (PLP)-dependent transferases superfamily protein
AT4G38420	16.9791	19.9255	21.2122	17.3657	31.6779	45.0252	51.3296	30.4035	1.06698	9.06447e-07	2.82103e-05	SKU5 similar 9(sks9)
AT3G61980	8.13633	10.5064	9.41722	6.45675	16.2812	21.8081	18.5424	15.6184	1.06582	2.2573e-07	7.5637e-06	serine protease inhibitor, Kazal-type family protein(AT3G61980)
AT2G23320	46.4582	44.5848	43.9706	59.6612	93.7769	107.612	96.4064	111.003	1.0632	1.4587e-06	4.40047e-05	WRKY DNA-binding protein 15(WRKY15)
AT3G11840	4.22038	3.86103	1.82565	2.42593	6.77797	7.37023	7.8515	3.9652	1.06284	4.82483e-05	0.00109205	Plant U-box 24
AT4G11000	3.32838	2.35071	2.61429	4.01294	5.86112	7.46672	6.85288	5.71113	1.06195	3.51262e-05	0.000816663	Ankyrin repeat family protein
AT1G76360	3.17747	3.8448	4.1775	3.79435	5.79988	9.06734	10.0429	6.45361	1.06068	1.21797e-06	3.71415e-05	Protein kinase superfamily protein(AT1G76360)
AT5G19230	15.8177	28.5259	37.1737	29.5437	35.749	61.024	57.0957	74.7267	1.06001	0.000311718	0.00576239	Glycoprotein membrane precursor GPI-anchored(AT5G19230)
AT1G31540	5.76898	5.42989	6.33186	7.57958	12.4297	14.2042	14.4862	11.6452	1.05677	2.60525e-07	8.68519e-06	Disease resistance protein (TIR-NBS-LRR class) family(AT1G31540)
AT3G25610	6.59947	7.08597	8.68264	15.7938	16.7071	20.133	17.4715	26.0452	1.05657	0.000659628	0.00116542	ATPase E1-E2 type family protein / haloacid dehalogenase-like hydrolase family protein(AT3G25610)
AT4G31550	18.2782	26.1817	18.2808	16.7541	36.8146	48.1685	43.7125	36.3977	1.05572	3.3229e-07	1.09661e-05	WRKY DNA-binding protein 11
AT3G17120	3.90642	3.33555	3.35445	3.61339	8.56522	7.75178	7.56295	5.85615	1.05504	3.07495e-08	1.14115e-06	transmembrane protein(AT3G17120)
AT1G12990	6.33771	5.13587	4.62978	5.11086	11.4798	14.149	11.0295	7.76234	1.05383	1.47838e-07	5.06589e-06	beta-1,4-N-acetylglucosaminyltransferase family protein(AT1G12990)
AT1G66180	60.0589	102.243	95.8853	89.774	178.69	185.392	202.051	159.791	1.05257	2.12635e-06	6.25159e-05	Eukaryotic aspartyl protease family protein(AT1G66180)
AT4G39570	3.46879	3.97362	4.99709	3.00805	7.67481	7.89625	7.96169	8.30338	1.05012	1.85995e-06	5.50126e-05	Galactose oxidase/kelch repeat superfamily protein(AT4G39570)
AT2G32800	10.6104	8.20073	7.57764	8.09454	19.1141	19.5184	16.2482	16.6073	1.04957	9.4067e-09	3.69302e-07	protein kinase family protein(AP4.3A)
AT2G34090	4.00279	2.97998	2.62579	3.05867	6.18462	7.34861	7.56605	5.20072	1.04918	3.31441e-07	1.09565e-05	maternal effect embryo arrest 18
AT1G53840	35.9408	33.2349	33.6543	20.5702	73.8786	67.215	68.2686	45.4199	1.04583	5.92847e-07	1.88684e-05	pectin methylesterase 1(PME1)
AT1G67060	3.23314	3.93761	4.61832	4.25029	8.22947	8.18272	9.13954	7.66112	1.04379	6.50527e-08	2.32218e-06	peptidase M50B-like protein(AT1G67060)
AT5G44568	10.6017	10.3751	20.4135	15.4081	20.4327	34.4657	30.7312	30.9047	1.04267	4.45363e-05	0.0010127	transmembrane protein
AT4G27410	6.78771	5.95815	5.38381	4.19093	16.3169	11.0397	11.3144	7.68088	1.04243	1.33611e-06	4.05556e-05	NAC (No Apical Meristem) domain transcriptional regulator superfamily protein(RD26)
AT4G19960	5.1084	5.03545	4.98888	4.96147	10.7019	12.9742	10.7307	7.26782	1.03787	2.97165e-08	1.10699e-06	K+ uptake permease 9(KUP9)
AT2G22190	2.17565	2.07146	2.33422	2.32744	3.90676	4.96199	6.00734	3.45823	1.03371	7.26616e-06	0.000192353	Haloacid dehalogenase-like hydrolase (HAD) superfamily protein
AT1G30720	4.5846	11.6426	5.94961	8.86002	12.6109	19.0423	13.945	18.1005	1.0331	0.000213955	0.00414608	FAD-binding Berberine family protein
AT2G24850	6.65508	3.61	13.0961	6.01891	23.4615	9.58139	13.8031	13.3618	1.03188	0.000333012	0.000372197	tyrosine aminotransferase 3(TAT3)
AT4G15800	20.158	20.6711	19.3578	17.5742	31.692	51.2123	45.9394	30.223	1.02882	3.84346e-07	1.26205e-05	ralf-like 33(RALFL33)
AT1G30620	4.15508	4.25563	5.29839	8.1454	8.42955	11.2726	10.7125	14.3414	1.0273	0.000202036	0.00393061	NAD(P)-binding Rossmann-fold superfamily protein(MUR4)
AT4G18070	12.5085	11.4067	10.7497	9.07447	31.1599	23.603	23.5699	12.083	1.0257	3.54122e-06	9.85181e-05	suppressor
AT3G24530	6.23141	6.5906	6.53673	6.72463	13.1792	14.7371	14.716	10.806	1.02464	8.58454e-09	3.40422e-07	AAA-type ATPase family protein / ankyrin repeat family protein(AT3G24530)
AT1G22510	2.1904	2.61302	3.07315	2.17365	5.10261	5.48404	6.16384	3.77183	1.02323	1.16013e-05	0.000295576	E3 ubiquitin-protein ligase RNF170-like protein (DUF 1232)(AT1G22510)
AT3G18710	4.29696	2.94369	1.66836	2.03926	4.7419	5.66651	7.65603	4.11574	1.02176	0.000510286	0.00888213	plant U-box 29
AT4G17090	22.9948	23.5751	27.047	27.22	52.6184	51.179	62.025	40.8357	1.02121	4.20518e-07	1.37167e-05	chloroplast beta-amylase
AT1G79310	2.23374	2.315	3.61367	1.28197	7.60761	4.01685	3.51714	4.02129	1.02112	2.96804e-05	0.00508736	metacaspase 7(MC7)
AT5G46780	17.4595	23.1933	19.0858	26.9499	31.7781	47.3505	43.4131	53.2708	1.02105	2.64364e-05	0.000630276	VQ motif-containing protein
AT2G15390	12.3168	20.9286	26.2352	28.6736	23.6531	42.0736	56.9963	55.236	1.02004	0.00156615	0.0235208	fucosyltransferase 4
AT1G21110	11.5281	13.205	11.1656	21.0724	20.2424	30.1969	35.4066	30.9187	1.01963	0.000165192	0.00329195	O-methyltransferase family protein(IGMT3)
AT5G48450	2.57841	2.36649	1.49888	1.84688	6.04403	4.93032	3.11433	2.91302	1.01606	9.92493e-05	0.00211499	SKU5 similar 3(sks3)
AT5G65920	4.55931	4.02727	3.43859	3.55835	7.39533	9.26925	7.71865	7.15186	1.016	1.87355e-07	6.33175e-06	ARM repeat superfamily protein
AT5G54380	20.2243	19.292	16.4644	12.3613	42.4498	40.6441	33.2433	22.5449	1.01379	2.2038e-06	6.4217e-05	protein kinase family protein(THE1)
AT1G34260	4.05242	4.28375	3.30423	4.74738	9.29172	9.2679	7.9722	6.94376	1.01039	2.6594e-07	8.85072e-06	FORMS APLOID AND BINUCLEATE CELLS 1A
AT3G49350	6.4166	6.02537	6.17532	5.44575	11.1704	13.4702	12.2179	11.51	1.0099	4.28418e-09	1.78581e-07	Ypt/Rab-GAP domain of gyp1p superfamily protein
AT1G53340	1.4972	2.01679	3.36975	1.9527	3.33051	4.88898	4.99136	4.47445	1.00912	0.000291721	0.00545943	Cysteine/Histidine-rich C1 domain family protein
AT4G17250	8.52331	7.84499	7.28382	7.93466	12.5537	13.7429	16.6033	19.969	1.00881	2.94624e-06	8.30223e-05	transmembrane protein
AT1G29340	21.8597	22.8537	21.8238	20.4206	43.3342	44.6855	48.1898	38.84	1.00681	6.11512e-08	2.19486e-06	plant U-box 17
AT5G02750	5.10368	4.11365	5.67424	5.31094	2.31945	2.05116	2.79146	2.88763	-1.00487	0.000239774	0.0045966	RING/U-box superfamily protein
AT4G00950	8.96367	12.1971	14.0791	6.80527	6.34154	4.99463	5.29398	4.2309	-1.00584	1.06062e-05	0.000271986	hypothetical protein (DUF688)
AT1G69530	81.66	79.8849	58.215	66.975	47.7172	28.1955	28.7532	37.7287	-1.01226	6.3303e-06	0.000168943	expansin A1
AT5G37260	9.95232	8.54202	6.36669	2.08274	3.8667	3.62552	3.25804	2.40107	-1.01443	0.00047026	0.00436178	Homeodomain-like superfamily protein
AT3G51400	17.3507	14.9524	19.8432	15.2507	7.77116	8.16081	7.82921	8.89812	-1.03872	1.63947e-07	5.57902e-06	hypothetical protein (DUF241)
AT1G15100	12.2642	9.00096	12.7158	9.10873	7.24748	5.52694	4.8853	3.34913	-1.03952	2.20183e-05	0.000536651	RING-H2 finger A2A
AT1G26800	13.717	7.73497	10.8268	9.17619	3.74973	4.06079	4.08301	7.81785	-1.04164	0.000421715	0.00751333	RING/U-box superfamily protein
AT1G15670	33.4512	49.9847	56.3531	43.2104	15.1224	20.1449	14.8402	36.0654	-1.04793	9.80285e-05	0.000273033	Galactose oxidase/kelch repeat superfamily protein
AT1G28330	278.397	279.696	299.66	172.302	155.556	123.957	89.4211	123.167	-1.05492	3.11511e-06	8.74052e-05	dormancy-associated protein-like 1
AT1G71970	13.0115	15.2469	19.1212	12.8003	6.04379	7.08483	8.26448	7.33136	-1.0593	7.03182e-07	2.20941e-05	hypothetical protein
AT2G36090	8.18102	7.97254	8.77731	4.40468	2.75447	3.67435	6.32282	1.26427	-1.06069	0.000298088	0.00421956	F-box family protein
AT2G04240	14.8354	10.0329	14.0801	8.60517	8.45236	6.4005	3.69397	4.25467	-1.06245	2.07148e-05	0.000508663	RING/U-box superfamily protein
AT3G48720	6.13544	7.28003	6.64326	4.0286	4.05128	3.21613	2.10065	2.10615	-1.07261	2.7417e-06	7.79283e-05	HXXXD-type acyl-transferase family protein
AT4G28270	9.89657	7.7717	5.12332	4.47185	3.98751	3.2569	3.66516	2.04846	-1.07312	0.000129759	0.00265857	RING membrane-anchor 2
AT2G19310	27.9707	23.2247	32.1356	16.7371	10.657	13.8559	15.3144	7.475	-1.07513	2.66658e-06	7.6013e-05	HSP20-like chaperones superfamily protein
AT1G12320	1.54798	1.67499	2.37517	1.55357	0.604768	0.86191	1.03482	0.864609	-1.07916	0.000159684	0.00319189	ankyrin repeat/KH domain protein (DUF1442)
AT3G11690	4.97395	7.44064	8.1217	4.77894	2.77604	3.00928	2.97403	3.1502	-1.0794	1.03641e-05	0.000266473	hypothetical protein
AT1G76870	1.47761	1.80515	2.26191	1.38881	0.877882	0.83809	0.912459	0.629262	-1.0849	0.00044244	0.00781882	transcription factor
AT4G19700	21.9764	20.3713	30.9456	28.5985	12.8666	9.09202	10.6059	15.0243	-1.09545	2.66359e-06	7.6013e-05	SBP (S-ribonuclease binding protein) family protein
AT4G03510	7.94747	15.0044	10.7643	7.43745	2.46038	5.27666	5.99959	5.4735	-1.09915	7.90253e-05	0.00571955	RING membrane-anchor 1
AT2G03310	20.8182	27.0825	19.0737	10.8104	8.36911	7.70147	14.6559	5.23302	-1.10549	0.000157256	0.00315379	transmembrane protein
AT2G15830	14.3208	13.8858	15.6923	14.6675	5.44954	7.2107	9.13821	5.42061	-1.10811	3.86247e-06	0.000106701	hypothetical protein
AT4G30410	5.38032	4.10066	3.90074	3.1934	3.00285	2.16797	1.43051	1.06242	-1.11359	0.000331362	0.00606848	sequence-specific DNA binding transcription factor
AT5G56550	16.6346	16.7668	10.0098	5.66298	3.66098	5.72912	6.17497	6.3566	-1.12777	0.000324668	0.00596385	oxidative stress 3
AT1G49130	10.5606	7.1695	7.35921	8.03913	5.53562	2.67657	2.08148	4.78257	-1.13323	7.85453e-05	0.00171086	B-box type zinc finger protein with CCT domain-containing protein
AT1G78450	10.702	12.9064	10.0696	3.5842	3.63013	5.67766	4.79379	2.62335	-1.13891	8.94352e-05	0.000134267	SOUL heme-binding family protein
AT5G55620	17.8988	27.8188	19.8653	12.9192	11.5454	7.65289	8.91597	7.44945	-1.14041	7.73865e-07	2.4199e-05	hypothetical protein
AT2G39705	5.49028	6.56716	5.95518	4.25319	2.90006	1.66639	2.62159	2.85414	-1.14188	1.86263e-05	0.00046083	ROTUNDIFOLIA like 8
AT1G79110	20.0621	13.0199	24.0597	16.7847	11.6838	7.76438	6.26175	7.86154	-1.14254	4.05306e-07	1.32425e-05	BRG2 (AT1G79110) zinc ion binding protein
AT1G25440	66.0995	49.8714	51.9302	43.614	31.3136	22.5528	19.4156	22.4818	-1.14378	2.49502e-08	9.34754e-07	B-box type zinc finger protein with CCT domain-containing protein
AT5G44680	15.9533	17.4324	12.7917	9.26105	7.06164	7.81874	5.51623	4.65546	-1.14459	6.02886e-08	2.16786e-06	DNA glycosylase superfamily protein
AT2G42870	10.5281	7.58228	5.82874	6.97177	4.20661	4.27729	2.90825	2.51089	-1.15701	1.22e-05	0.00031	PAR1 (AT2G42870) phy rapidly regulated 1
AT5G25280	58.3207	47.9787	54.4923	47.2624	24.0894	21.8182	21.5225	24.9983	-1.16311	3.42718e-09	1.4373e-07	serine-rich protein-like protein
AT1G23390	72.2568	87.4172	56.6821	37.7149	17.3244	30.077	33.2029	29.7508	-1.17081	1.54932e-05	0.0003882	Kelch repeat-containing F-box family protein
AT1G74940	19.2153	19.4248	25.6647	21.5052	8.09654	9.67719	8.35216	11.3722	-1.1861	1.42849e-08	5.50921e-07	cyclin-dependent kinase, putative (DUF581)
AT1G03010	1.15776	1.20801	1.51088	0.899565	0.775396	0.45803	0.395772	0.4409	-1.19892	0.000164701	0.0032855	Phototropic-responsive NPH3 family protein
AT4G37580	1.76362	2.62881	2.39119	1.42741	1.16007	0.738326	0.765564	0.895499	-1.20193	0.000106967	0.00225261	Acyl-CoA N-acyltransferases (NAT) superfamily protein
AT4G27900	12.7219	14.1078	18.5139	13.6811	6.0507	4.57105	7.66417	7.18995	-1.20198	2.79885e-08	1.0446e-06	CCT motif family protein
AT4G35720	3.14482	3.62111	2.74107	2.55569	2.31039	0.959207	0.936088	1.04282	-1.20484	0.000257695	0.00490194	DUF241 domain protein, putative (DUF241)
AT1G14280	8.73233	9.95912	10.8145	8.2743	4.01185	3.79171	3.73744	4.70432	-1.2117	4.16793e-09	1.74423e-07	phytochrome kinase substrate 2
AT1G14200	14.8793	14.3577	18.5724	11.0356	4.30319	5.94599	4.60346	9.89041	-1.21425	3.01442e-05	0.000710067	RING/U-box superfamily protein
AT5G24570	19.3172	25.2663	24.3779	19.5862	8.17479	14.37	10.8365	4.95817	-1.21519	1.05588e-05	0.000271125	hypothetical protein
AT5G59780	15.2839	16.6692	14.4521	12.2603	6.91895	7.71377	6.50188	4.08151	-1.22501	3.80331e-10	1.78965e-08	myb domain protein 59
AT5G44260	25.4525	35.8065	37.8773	41.038	9.67279	10.1087	8.70078	29.362	-1.23324	6.4958e-05	0.00414203	Zinc finger C-x8-C-x5-C-x3-H type family protein
AT3G19850	8.7419	12.3441	9.0433	7.08027	4.43162	4.41448	2.86773	3.93196	-1.24562	3.03951e-09	1.28568e-07	Phototropic-responsive NPH3 family protein
AT2G42280	2.55761	6.13993	5.44328	4.32826	1.26523	2.41887	1.30704	2.67603	-1.25297	0.000184693	0.00363273	FBH4 (AT2G42280) basic helix-loop-helix (bHLH) DNA-binding superfamily protein
AT3G61460	60.5954	51.8286	85.5805	66.7537	28.4515	27.1376	23.9803	31.1156	-1.2537	1.03746e-08	4.04877e-07	brassinosteroid-responsive RING-H2
AT2G02950	9.05522	10.0502	10.6225	7.59867	3.3962	4.2352	3.79711	4.04616	-1.26186	5.07788e-11	2.57414e-09	phytochrome kinase substrate 1
AT3G59900	12.8857	17.3904	21.6372	16.9435	2.82137	5.66425	6.14429	11.8779	-1.33672	0.000185534	0.00364199	auxin-regulated gene involved in organ size
AT3G59900	12.8857	17.3904	21.6372	16.9435	2.82137	5.66425	6.14429	11.8779	-1.33672	0.000185534	0.00364199	RING/FYVE/PHD zinc finger superfamily protein
AT3G25717	25.7548	36.1685	34.5087	17.9839	11.8375	13.911	13.9638	5.47025	-1.34132	5.59541e-07	1.79537e-05	ROTUNDIFOLIA like 16
AT4G38840	17.4753	20.642	17.368	10.8881	10.2133	8.26145	4.05769	3.68326	-1.3456	7.54502e-06	0.000198135	SAUR-like auxin-responsive protein family
AT5G39080	20.4331	20.0959	20.419	14.4378	7.42169	8.22152	6.20883	7.52063	-1.35083	2.59702e-13	1.61648e-11	HXXXD-type acyl-transferase family protein
AT5G61590	118.867	181.971	180.172	128.655	36.4538	66.0861	64.2762	66.9504	-1.36069	1.08573e-07	3.75972e-06	Integrase-type DNA-binding superfamily protein
AT3G14370	4.94528	4.56998	5.56081	10.0237	2.38504	2.17382	1.86202	3.05691	-1.42548	1.29064e-05	0.000326714	Protein kinase superfamily protein
AT4G21510	3.64133	3.04889	4.83834	2.35773	1.37179	1.22716	0.774522	1.72567	-1.42556	1.82392e-05	0.000452963	F-box family protein
AT5G04190	2.09303	3.32052	2.92745	1.92584	0.783895	0.387388	0.953989	1.62212	-1.43132	0.000395808	0.00709029	phytochrome kinase substrate 4
AT5G42680	7.74623	7.74789	9.51421	7.77631	2.56128	2.40357	3.26365	3.83409	-1.43458	9.3362e-09	3.67267e-07	MIZU-KUSSEI-like protein (Protein of unknown function, DUF617)
AT3G23880	9.52465	10.1372	7.85423	3.71544	2.35292	2.95135	2.49089	3.48845	-1.44031	3.39538e-06	9.47287e-05	F-box and associated interaction domains-containing protein
AT5G63595	1.27932	1.20851	1.28165	1.38058	0.892513	0.187453	0.259158	0.505239	-1.47114	0.000132645	0.00786527	flavonol synthase 4
AT4G38860	7.87369	7.00542	3.64953	4.80174	2.606	1.93177	2.33687	1.48762	-1.47983	2.62556e-06	7.528e-05	SAUR-like auxin-responsive protein family
AT1G13245	32.8726	62.3455	53.994	41.1164	9.44417	18.3424	18.1345	20.695	-1.49267	3.97506e-08	1.46141e-06	ROTUNDIFOLIA like 17
AT1G51550	0.857053	0.536237	0.774688	0.753125	0.410002	0.21528	0.223222	0.165783	-1.49915	0.000424356	0.00754402	Kelch repeat-containing F-box family protein
AT5G57780	6.9119	8.0994	7.68864	4.25884	2.67547	2.61359	2.10026	1.88689	-1.53038	7.92441e-09	3.18092e-07	transcription factor
AT5G44210	3.43573	7.44822	8.50996	5.69716	1.96431	1.17874	1.37501	3.91457	-1.5461	0.000150056	0.00302713	erf domain protein 9
AT2G32100	10.3749	9.61102	7.05331	7.36081	1.6016	3.88131	3.35375	2.61531	-1.57949	2.10392e-08	7.98882e-07	ovate family protein 16
AT5G02760	21.3334	27.309	35.9196	29.6851	9.27336	6.35697	7.4797	14.0612	-1.60062	5.39689e-09	2.21149e-07	Protein phosphatase 2C family protein
AT5G62280	9.41748	18.3022	29.0163	18.492	2.68516	6.35953	4.72788	10.2567	-1.60641	3.14726e-05	0.00073607	DUF1442 family protein (DUF1442)
AT1G53700	3.9184	4.14426	6.60597	8.1622	1.98549	0.906542	1.83297	2.56556	-1.65511	3.97309e-06	0.000109296	WAG 1
AT5G41761	4.10677	8.29593	6.99815	7.43339	1.32835	2.13346	1.70167	3.31747	-1.65593	5.14312e-06	0.000139531	hypothetical protein
AT4G28240	48.0842	59.643	71.7836	53.3017	15.845	20.3014	15.921	20.0369	-1.68173	1.63875e-15	1.32644e-13	Wound-responsive family protein
AT4G34790	3.14984	5.33716	3.44942	2.94158	0.912798	1.38459	1.32524	0.738173	-1.7655	2.69933e-06	7.68352e-05	SAUR-like auxin-responsive protein family
AT5G44420	8.9079	8.53959	16.5505	16.5356	3.7531	3.99247	3.08279	3.01408	-1.86814	6.56229e-05	0.00145846	plant defensin 1.2
AT1G29450	1.74787	2.41743	1.7462	1.07217	0.308058	0.808761	0.167719	0.56053	-1.90129	6.56229e-05	0.00145846	SAUR-like auxin-responsive protein family
AT5G56300	0.263355	0.474939	0.499897	0.17052	0.0367457	0	0.160047	0.133722	-2.06384	0.000708406	0.00528415	gibberellic acid methyltransferase 2
AT1G29430	3.91159	5.33513	4.80437	4.02256	0.770515	1.41601	0.943875	1.0515	-2.10663	1.56386e-09	6.8507e-08	SAUR-like auxin-responsive protein family
AT3G53250	1.81843	3.55497	2.94412	2.18169	0.895498	0.564239	0.390037	0.543137	-2.11773	5.31091e-07	1.70687e-05	SAUR-like auxin-responsive protein family
AT3G51410	0.370256	0.531455	0.803216	0.616467	0.132844	0.0465015	0.144651	0.161145	-2.22327	0.000110969	0.00232443	hypothetical protein (DUF241)
AT1G49210	3.72405	3.38623	3.32656	2.87227	0.0916966	0.577766	0.59908	1.11232	-2.47757	3.61399e-08	1.33365e-06	RING/U-box superfamily protein
AT3G04720	1.32344	1.98182	1.49157	1.56235	0.138493	0.363594	0.340147	0.295996	-2.48205	7.14945e-06	0.000189518	pathogenesis-related 4
